# Supplementary material for: Charting the cognitive development of children using adult ‘polygenic g scores’
Source: bioRxiv. 2025 Dec 23:2025.12.19.695378. Preprint. [Version 1] doi: 10.64898/2025.12.19.695378 (PMC12767516; doi:10.64898/2025.12.19.695378)
Supplement: Supplement 2 [file media-2.xlsx]

## Sheet: TableofContent
Appendix B. Supplementary Tables
Table of Content
Table B1. Sensitivity Analyses Examining Effects of Age, Sex, Zygosity, Twin Birth Order, Genotyping Chip Type, and the First Ten Principal Components on Phenotypes and Polygenic g Score
Table B2. Sample Characteristics for Phenotypic and Genotypic Outcomes Across the Whole Sample and Subsamples
Table B3. Regression Results of Polygenic g Score Predicting Cognitive, Educational, and Behavioural Outcomes for Whole Sample, Sex-Stratified, and Zygosity-Stratified Samples
Table B4. Standardised Factor Loadings for Cross-Age Latent Factors: Cross-Rater and/or Within-Rater Confirmatory Factor Analyses of Behavioural and Cognitive Outcomes
Table B5. Confirmatory Factor Analysis Model Fit Indices and Polygenic g Score Prediction of Cross-Age Latent Factors
Table B6. Latent Growth Curve Model Fit Indices and Polygenic g Score Prediction of Latent Intercepts and Slopes
Table B7. Sex-Stratified Latent Growth Curve Model Fit Indices and Polygenic g Score Prediction of Latent Intercepts and Slopes
Table B8. Polynomial Regression Results Testing Nonlinear Associations Between Polygenic g Score and Cognitive, Educational, and Behavioural Outcomes
Table B9. Mean Differences in Cognitive, Educational, and Behavioural Outcomes Between Top and Bottom Deciles of Polygenic g Score
Table B10. Phenotypic Differences Between High and Low Polygenic g Score Groups

## Sheet: B1.Sensitivity
Table B1. Sensitivity Analyses Examining Effects of Age, Sex, Zygosity, Twin Birth Order, Genotyping Chip Type, and the First Ten Principal Components on Phenotypes and Polygenic g Score
Sensitivity Variable	Variable Category	Variable Detail	Rater	Beta	SE	R^2	Adjusted P-Value
Age	g	2 yr	Child	1.09365	0.0797018	0.0270553	2.75804e-42
	g	3 yr	Child	0.519888	0.137398	0.0021649	0.000155817
	g	4 yr	Child	0.17332	0.0798933	0.000483948	0.0300773
	g	7 yr	Child	0.227124	0.0422412	0.0041449	7.82762e-08
	g	9 yr	Child	0.334902	0.0517122	0.00873986	1.03517e-10
	g	10 yr	Child	0.338935	0.0552347	0.00992026	9.32347e-10
	g	12 yr	Child	0.313276	0.0175993	0.0488461	3.67021e-69
	g	14 yr	Child	0.221822	0.032096	0.0139632	5.72158e-12
	g	16 yr	Child	0.00859382	0.0605387	5.57129e-06	0.887123
	g	25 yr	Child	-0.0892382	0.132828	0.000129053	0.501735
	verbal ability	2 yr	Child	0.805009	0.0791414	0.014854	3.92792e-24
	verbal ability	3 yr	Child	0.0953229	0.13616	7.28626e-05	0.483903
	verbal ability	4 yr	Child	0.104645	0.0791092	0.000178717	0.185936
	verbal ability	7 yr	Child	0.176097	0.0429035	0.00241712	4.09821e-05
	verbal ability	9 yr	Child	0.265545	0.051376	0.00545234	2.45213e-07
	verbal ability	10 yr	Child	0.301169	0.054909	0.00780977	4.40554e-08
	verbal ability	12 yr	Child	8.88576	0.665033	0.0254873	3.24339e-40
	verbal ability	16 yr	Child	-0.111382	0.245804	5.13941e-05	0.650477
	verbal ability	25 yr	Child	-0.0172129	0.0748027	1.51027e-05	0.81802
	nonverbal ability	2 yr	Child	1.03276	0.0792531	0.0241457	2.31399e-38
	nonverbal ability	3 yr	Child	0.749448	0.128721	0.00477656	6.06019e-09
	nonverbal ability	4 yr	Child	0.199079	0.0779277	0.000650512	0.0106438
	nonverbal ability	7 yr	Child	0.208397	0.0418543	0.00352711	6.54108e-07
	nonverbal ability	9 yr	Child	0.292599	0.0518539	0.00663511	1.77016e-08
	nonverbal ability	10 yr	Child	0.272222	0.0550246	0.00640137	7.85224e-07
	nonverbal ability	12 yr	Child	2.31274	0.2437	0.012877	3.10729e-21
	nonverbal ability	16 yr	Child	0.134626	0.2241	9.89451e-05	0.548051
	nonverbal ability	25 yr	Child	-0.0656507	0.0733275	0.000228252	0.370684
	Early Verbal Abilities	MB-CDI Vocabulary (2 yr)	Child	18.9642	1.97867	0.0130932	1.26656e-21
	Early Verbal Abilities	Word Use (2 yr)	Child	0.716631	0.100158	0.00734371	9.22588e-13
	Early Verbal Abilities	Sentence Complexity (2 yr)	Child	0.577424	0.0612984	0.0126913	6.02925e-21
	Early Verbal Abilities	MB-CDI Vocabulary (3 yr)	Child	2.95451	3.46311	0.000108202	0.393613
	Early Verbal Abilities	Word Use (3 yr)	Child	1.69618	0.393108	0.00275789	1.62036e-05
	Early Verbal Abilities	Sentence Complexity (3 yr)	Child	0.0487006	0.146323	1.64547e-05	0.739274
	Early Verbal Abilities	MB-CDI Vocabulary (4 yr)	Child	-0.19735	0.756349	6.82381e-06	0.794156
	Early Verbal Abilities	Picture Vocabulary (4 yr)	Child	-0.0372962	0.109514	1.16224e-05	0.733441
	Early Verbal Abilities	Sentence Complexity (4 yr)	Child	0.133865	0.0574154	0.000550566	0.019746
	Childhood Verbal Abilities	Vocabulary (7 yr)	Child	0.376708	0.181578	0.000615816	0.0380565
	Childhood Verbal Abilities	Similarities (7 yr)	Child	0.634298	0.126356	0.00359931	5.29769e-07
	Childhood Verbal Abilities	TOWRE Reading (7 yr)	Child	0.0762448	0.0432564	0.00045	0.0780081
	Childhood Verbal Abilities	Non-Word Recognition (7 yr)	Child	0.114099	0.236478	9.42807e-05	0.629497
	Childhood Verbal Abilities	Words/Vocabulary (9 yr)	Child	1.27376	0.300844	0.00363037	2.33787e-05
	Childhood Verbal Abilities	General Knowledge (9 yr)	Child	0.637826	0.144448	0.00398276	1.02906e-05
	Childhood Verbal Abilities	Vocabulary (10 yr)	Child	1.87454	0.381275	0.00623765	9.17789e-07
	Childhood Verbal Abilities	PIAT Reading (10 yr)	Child	2.09233	0.50913	0.00391228	4.03718e-05
	Childhood Verbal Abilities	Author Recognition (10 yr)	Child	0.337753	0.215294	0.000654998	0.116779
	Childhood Verbal Abilities	General Knowledge (10 yr)	Child	0.85836	0.197296	0.00488851	1.39264e-05
	Childhood Verbal Abilities	Vocabulary (12 yr)	Child	1.03512	0.113894	0.0126444	1.31362e-19
	Childhood Verbal Abilities	TOAL Language (12 yr)	Child	0.558804	0.119228	0.00362665	2.83546e-06
	Childhood Verbal Abilities	PIAT Reading (12 yr)	Child	1.71393	0.132137	0.022567	4.71308e-38
	Childhood Verbal Abilities	Yes/No Reading Fluency (12 yr)	Child	2.87785	0.219836	0.0230265	1.01474e-38
	Childhood Verbal Abilities	TOWRE Reading (12 yr)	Child	0.215585	0.0178897	0.0220125	4.34594e-33
	Childhood Verbal Abilities	Author Recognition (12 yr)	Child	0.425724	0.06921	0.00592331	8.15835e-10
	Childhood Verbal Abilities	Figurative Language (12 yr)	Child	0.54142	0.0447123	0.021837	2.14381e-33
	Childhood Verbal Abilities	General Knowledge (12 yr)	Child	0.713708	0.0590542	0.0210372	2.75598e-33
	Adolescence Verbal Abilities	Vocabulary (14 yr)	Child	0.826119	0.154533	0.00768127	9.54148e-08
	Adolescence Verbal Abilities	Vocabulary (16 yr)	Child	-0.111382	0.245804	5.13941e-05	0.650477
	Early Adulthood Verbal Abilities	Vocabulary (25 yr)	Child	0.0154499	0.0270604	8.91776e-05	0.568075
	Early Adulthood Verbal Abilities	Missing Letter (25 yr)	Child	0.00464178	0.0333409	5.48771e-06	0.889283
	Early Adulthood Verbal Abilities	Verbal Analogies (25 yr)	Child	-0.025293	0.0332442	0.000164608	0.446812
	Early Nonverbal Abilities	Total PARCA (2 yr)	Child	0.80853	0.075673	0.0160852	1.92328e-26
	Early Nonverbal Abilities	Parent-Report PARCA (2 yr)	Child	2.81352	0.261212	0.0164327	7.67975e-27
	Early Nonverbal Abilities	Parent-Admin PARCA (2 yr)	Child	0.801093	0.0778314	0.015117	1.14571e-24
	Early Nonverbal Abilities	Drawing Test (2 yr)	Child	0.597153	0.074868	0.00911089	1.7548e-15
	Early Nonverbal Abilities	Matching Test (2 yr)	Child	0.85794	0.162351	0.00411462	1.30012e-07
	Early Nonverbal Abilities	Block Test (2 yr)	Child	1.74327	0.235276	0.00801942	1.42175e-13
	Early Nonverbal Abilities	Folding Test (2 yr)	Child	0.28511	0.069143	0.00259987	3.77812e-05
	Early Nonverbal Abilities	Copy Test (2 yr)	Child	1.49233	0.19615	0.00861242	3.16563e-14
	Early Nonverbal Abilities	Total PARCA (3 yr)	Child	0.662408	0.126127	0.00382632	1.54868e-07
	Early Nonverbal Abilities	Parent-Report PARCA (3 yr)	Child	2.01265	0.408139	0.00339994	8.35424e-07
	Early Nonverbal Abilities	Parent-Admin PARCA (3 yr)	Child	0.086654	0.020618	0.00247612	2.66818e-05
	Early Nonverbal Abilities	Odd One Out (3 yr)	Child	1.45631	0.40436	0.0018228	0.000318517
	Early Nonverbal Abilities	Drawing Test (3 yr)	Child	0.703269	0.167703	0.00248084	2.78001e-05
	Early Nonverbal Abilities	Matching Test (3 yr)	Child	1.02389	0.3925	0.000963772	0.00910943
	Early Nonverbal Abilities	Total PARCA (4 yr)	Child	0.17314	0.0767489	0.000500068	0.024096
	Early Nonverbal Abilities	Parent-Report PARCA (4 yr)	Child	0.0946844	0.16399	3.30513e-05	0.563697
	Early Nonverbal Abilities	Parent-Admin PARCA (4 yr)	Child	0.0350584	0.0105386	0.00110521	0.000882142
	Early Nonverbal Abilities	Odd One Out (4 yr)	Child	0.115413	0.181189	4.00833e-05	0.524155
	Early Nonverbal Abilities	Drawing Test (4 yr)	Child	0.831554	0.127673	0.00421078	7.7117e-11
	Early Nonverbal Abilities	Draw-a-Man Test (4 yr)	Child	0.457619	0.220693	0.000437386	0.0381466
	Early Nonverbal Abilities	Puzzle Test (4 yr)	Child	0.0598662	0.203675	8.66886e-06	0.768818
	Childhood Nonverbal Abilities	Conceptual Grouping (7 yr)	Child	0.563629	0.104097	0.00416288	6.35138e-08
	Childhood Nonverbal Abilities	Picture Completion (7 yr)	Child	0.294818	0.134011	0.000689939	0.0278425
	Childhood Nonverbal Abilities	Shapes Test (9 yr)	Child	1.13525	0.226406	0.00508936	5.51287e-07
	Childhood Nonverbal Abilities	Puzzle Test (9 yr)	Child	1.51923	0.320811	0.0046726	2.24744e-06
	Childhood Nonverbal Abilities	Ravens (10 yr)	Child	1.15337	0.4482	0.00170206	0.010109
	Childhood Nonverbal Abilities	Picture Completion (10 yr)	Child	1.20341	0.219701	0.00773272	4.58967e-08
	Childhood Nonverbal Abilities	NFER Maths (10 yr)	Child	2.64545	0.617786	0.00463244	1.89512e-05
	Childhood Nonverbal Abilities	Ravens (12 yr)	Child	0.749635	0.0568787	0.0255528	3.57048e-39
	Childhood Nonverbal Abilities	Hidden Shapes (12 yr)	Child	0.216788	0.0670657	0.00149773	0.00123298
	Childhood Nonverbal Abilities	Jigsaws (12 yr)	Child	0.115275	0.0432154	0.00103478	0.00766088
	Childhood Nonverbal Abilities	NFER Maths (12 yr)	Child	2.1581	0.22762	0.012853	3.383e-21
	Childhood Nonverbal Abilities	Maths: Understanding Numbers (12 yr)	Child	0.766976	0.091018	0.0101804	4.28634e-17
	Childhood Nonverbal Abilities	Maths: Non-Numerical Processes (12 yr)	Child	0.869899	0.0797641	0.0169357	1.80791e-27
	Childhood Nonverbal Abilities	Maths: Computation & Knowledge (12 yr)	Child	0.675868	0.107584	0.00568398	3.54019e-10
	Adolescence Nonverbal Abilities	Ravens (14 yr)	Child	0.691626	0.111423	0.0112249	6.04454e-10
	Adolescence Nonverbal Abilities	Science (14 yr)	Child	1.51649	0.254592	0.0104493	2.84202e-09
	Adolescence Nonverbal Abilities	Understanding Number (16 yr)	Child	0.120576	0.255297	6.42423e-05	0.636745
	Early Adulthood Nonverbal Abilities	Bricks 2D Rotation (18 yr)	Child	-0.155341	0.111156	0.000917365	0.162407
	Early Adulthood Nonverbal Abilities	Bricks 2D Rotation & Visualisation (18 yr)	Child	-0.232812	0.130835	0.0015048	0.0753144
	Early Adulthood Nonverbal Abilities	Bricks 2D Visualisation (18 yr)	Child	-0.132493	0.12959	0.000503269	0.306708
	Early Adulthood Nonverbal Abilities	Bricks 3D Rotation (18 yr)	Child	-0.161025	0.116682	0.000910845	0.167724
	Early Adulthood Nonverbal Abilities	Bricks 3D Rotation & Visualisation (18 yr)	Child	0.0421516	0.0926842	9.85286e-05	0.649309
	Early Adulthood Nonverbal Abilities	Bricks 3D Visualisation (18 yr)	Child	0.0146789	0.138439	5.40248e-06	0.915568
	Early Adulthood Nonverbal Abilities	Bricks (18 yr)	Child	-0.0794906	0.078211	0.000519081	0.309581
	Early Adulthood Nonverbal Abilities	Navigation (18 yr)	Child	-0.00936824	0.00859483	0.000696737	0.275874
	Early Adulthood Nonverbal Abilities	Ravens (25 yr)	Child	-0.0428578	0.0445471	0.000263258	0.336076
	Early Adulthood Nonverbal Abilities	Visual Puzzles (25 yr)	Child	-0.0180427	0.0391764	5.89476e-05	0.645149
	English Achievement	7 yr	Teacher	0.178953	0.0233538	0.00708476	2.02835e-14
	English Achievement	9 yr	Teacher	0.197495	0.0354063	0.00755344	2.59109e-08
	English Achievement	10 yr	Teacher	0.271305	0.0367991	0.0125261	1.99784e-13
	English Achievement	12 yr	Teacher	0.393501	0.0173083	0.0799136	8.60065e-110
	English Achievement	16 yr	Child	0.0796188	0.0716148	0.000332511	0.266311
	English Achievement	18 yr	Child	-0.156894	0.0941595	0.00151157	0.0958323
	Maths Achievement	7 yr	Teacher	0.212048	0.0237935	0.0095906	6.09592e-19
	Maths Achievement	9 yr	Teacher	0.267668	0.0363552	0.0131693	2.17246e-13
	Maths Achievement	10 yr	Teacher	0.242074	0.0380867	0.00940257	2.29018e-10
	Maths Achievement	12 yr	Teacher	0.489861	0.018873	0.103032	1.06944e-140
	Maths Achievement	16 yr	Child	0.0612736	0.0851092	0.00013999	0.471607
	Maths Achievement	18 yr	Child	0.121005	0.104763	0.000670292	0.248215
	Science Achievement	9 yr	Teacher	0.197894	0.0314245	0.00966162	3.34745e-10
	Science Achievement	10 yr	Teacher	0.200558	0.0340249	0.0080862	4.05025e-09
	Science Achievement	12 yr	Teacher	0.471555	0.0173161	0.112557	7.5986e-154
	Science Achievement	16 yr	Child	0.0484524	0.0804538	0.000102881	0.547054
	Science Achievement	18 yr	Child	0.131891	0.0933172	0.000779398	0.157671
	Core-Subject Achievement	7 yr	Teacher	0.19635	0.0221185	0.00952571	8.31786e-19
	Core-Subject Achievement	9 yr	Teacher	0.225442	0.0317568	0.0123085	1.4772e-12
	Core-Subject Achievement	10 yr	Teacher	0.234379	0.0336493	0.0113554	3.78329e-12
	Core-Subject Achievement	12 yr	Teacher	0.452828	0.0168977	0.111493	3.91146e-149
	Core-Subject Achievement	14 yr	Parent	-0.0371457	0.0296699	0.000488055	0.210673
	Core-Subject Achievement	16 yr	Child	0.0617104	0.0718952	0.000197373	0.390761
	Core-Subject Achievement	18 yr	Child	0.0117583	0.0493984	1.00565e-05	0.811866
	Core-Subject Achievement	21 yr	Child	-0.0363436	0.0132865	0.00110595	0.00624727
	Educational Attainment	Years of Schooling (26 yr)	Child	-0.0677588	0.024129	0.00111891	0.00499579
	ARBQ Shyness	3 yr	Parent	-0.470658	0.195328	0.000815024	0.0159961
	ARBQ Shyness	4 yr	Parent	-0.0658222	0.121402	2.94748e-05	0.587705
	ARBQ Shyness	7 yr	Parent	-0.245146	0.0669332	0.00129326	0.00025097
	ARBQ Shyness	9 yr	Parent	0.0994057	0.0895094	0.000249351	0.266811
	ARBQ Shyness	16 yr	Parent	-0.094986	0.0206212	0.00283873	4.16854e-06
	ARBQ Shyness	7 yr	Teacher	-0.317549	0.0598735	0.00344583	1.16493e-07
	ARBQ Fear	3 yr	Parent	-0.10729	0.117665	0.000116463	0.361895
	ARBQ Fear	4 yr	Parent	-0.0532535	0.101707	2.74257e-05	0.60057
	ARBQ Fear	7 yr	Parent	-0.0752696	0.07211	0.000105179	0.296594
	ARBQ Fear	9 yr	Parent	-0.0716923	0.0937192	0.000118323	0.444326
	ARBQ Fear	16 yr	Parent	-0.0540026	0.0160289	0.00151984	0.000758032
	ARBQ Fear	7 yr	Teacher	-0.0793631	0.0369338	0.000610947	0.0316826
	ARBQ OCB	4 yr	Parent	-0.00499773	0.139084	1.29185e-07	0.971336
	ARBQ OCB	7 yr	Parent	0.0169587	0.0629605	7.00102e-06	0.787662
	ARBQ OCB	9 yr	Parent	0.127262	0.0617138	0.000860595	0.0392467
	ARBQ OCB	16 yr	Parent	-0.0131726	0.0172679	7.80508e-05	0.445587
	ARBQ OCB	7 yr	Teacher	0.165307	0.0500627	0.00131762	0.000964069
	ARBQ Negative Affect	4 yr	Parent	0.0443416	0.0663573	4.46817e-05	0.504006
	ARBQ Negative Affect	7 yr	Parent	-0.0319048	0.0526784	3.53955e-05	0.544758
	ARBQ Negative Affect	9 yr	Parent	0.0440041	0.0747518	7.00864e-05	0.55611
	ARBQ Negative Affect	16 yr	Parent	-0.0547158	0.0165379	0.00146576	0.000942398
	ARBQ Negative Affect	7 yr	Teacher	0.00574767	0.0651607	9.38775e-07	0.929714
	ARBQ Negative Cognition	4 yr	Parent	0.165713	0.07408	0.000500591	0.025312
	ARBQ Negative Cognition	7 yr	Parent	-0.157547	0.0900553	0.00029525	0.0802426
	ARBQ Negative Cognition	9 yr	Parent	0.114279	0.131877	0.000151956	0.386225
	ARBQ Negative Cognition	16 yr	Parent	-0.0966953	0.0269966	0.00171744	0.000343467
	ARBQ Negative Cognition	7 yr	Teacher	0.085966	0.0934301	0.000102174	0.357542
	ARBQ Total Anxiety	3 yr	Parent	-1.7345	0.506702	0.00164281	0.000622565
	ARBQ Total Anxiety	4 yr	Parent	0.0416002	0.377547	1.21652e-06	0.912264
	ARBQ Total Anxiety	7 yr	Parent	-0.56964	0.240706	0.00054014	0.0179737
	ARBQ Total Anxiety	9 yr	Parent	0.361993	0.335547	0.000235396	0.280724
	ARBQ Total Anxiety	16 yr	Parent	-0.317732	0.0695451	0.00279058	4.98606e-06
	ARBQ Total Anxiety	7 yr	Teacher	-0.16917	0.234098	6.30508e-05	0.469917
	Inattention	8 yr	Parent	0.356897	0.100441	0.00136947	0.000382323
	Inattention	12 yr	Parent	-0.399461	0.079007	0.00295476	4.36917e-07
	Inattention	14 yr	Parent	-0.506307	0.127318	0.00331202	7.09098e-05
	Inattention	16 yr	Parent	-0.521807	0.0801599	0.00565268	8.02463e-11
	Inattention	21 yr	Parent	-0.309306	0.0570441	0.00463045	6.10408e-08
	Inattention	14 yr	Teacher	0.432245	0.616225	0.000451189	0.483178
	Inattention	14 yr	Child	-0.0567774	0.111672	5.08536e-05	0.611173
	Inattention	21 yr	Child	-0.435852	0.0785011	0.00500611	2.93968e-08
	Inattention	26 yr	Child	-0.149686	0.087205	0.00051654	0.0861278
	Hyper-Impuls	8 yr	Parent	-0.224731	0.0990263	0.000558948	0.0232663
	Hyper-Impuls	12 yr	Parent	-0.540242	0.0672728	0.00742511	1.09761e-15
	Hyper-Impuls	14 yr	Parent	-0.662055	0.100765	0.00899134	5.55927e-11
	Hyper-Impuls	16 yr	Parent	-0.339762	0.0563278	0.0048593	1.69818e-09
	Hyper-Impuls	21 yr	Parent	-0.103388	0.0492046	0.000698199	0.0356637
	Hyper-Impuls	14 yr	Teacher	0.445955	0.530673	0.000646284	0.400893
	Hyper-Impuls	14 yr	Child	-0.05653	0.104239	5.78675e-05	0.587629
	Hyper-Impuls	21 yr	Child	0.0106209	0.0638283	4.51981e-06	0.867849
	ADHD	8 yr	Parent	0.129217	0.182361	5.45121e-05	0.478604
	ADHD	12 yr	Parent	-0.95161	0.132342	0.00596028	6.99296e-13
	ADHD	14 yr	Parent	-1.16936	0.205602	0.00674839	1.36636e-08
	ADHD	16 yr	Parent	-0.864378	0.120689	0.00683442	8.71008e-13
	ADHD	21 yr	Parent	-0.406056	0.0909722	0.00313998	8.20257e-06
	ADHD	14 yr	Teacher	0.848566	1.06187	0.000583918	0.424394
	ADHD	14 yr	Child	-0.115394	0.203555	6.32321e-05	0.570813
	ADHD	21 yr	Child	-0.423672	0.122611	0.00194494	0.000553174
	Conduct	2 yr	Parent	0.229695	0.114665	0.000579629	0.0451955
	Conduct	3 yr	Parent	-0.459223	0.192236	0.000799168	0.0169268
	Conduct	4 yr	Parent	0.068351	0.12392	3.04559e-05	0.581253
	Conduct	7 yr	Parent	-0.159208	0.0583254	0.000718487	0.00635072
	Conduct	9 yr	Parent	-0.0199988	0.0756729	1.41468e-05	0.791575
	Conduct	12 yr	Parent	-0.0182502	0.0225705	7.57992e-05	0.418773
	Conduct	16 yr	Parent	-0.051754	0.0231482	0.000669969	0.0253967
	Conduct	21 yr	Parent	-0.0227217	0.0168764	0.000286055	0.178235
	Conduct	7 yr	Teacher	0.119524	0.0558462	0.00055264	0.0323649
	Conduct	9 yr	Teacher	0.175337	0.0645539	0.00179439	0.00663253
	Conduct	12 yr	Teacher	0.00701124	0.0226944	1.33282e-05	0.757375
	Conduct	12 yr	Child	0.00161353	0.0254667	4.65478e-07	0.949483
	Conduct	16 yr	Child	-0.0887202	0.0247186	0.0017232	0.000333812
	Conduct	21 yr	Child	0.0127773	0.0171819	7.94269e-05	0.457114
	Conduct	26 yr	Child	0.0206078	0.0153693	0.000312029	0.180026
	Emotion	2 yr	Parent	0.192226	0.0671205	0.00118334	0.00419716
	Emotion	3 yr	Parent	-0.248158	0.138137	0.000452492	0.0724635
	Emotion	4 yr	Parent	0.051508	0.114338	2.03097e-05	0.652369
	Emotion	7 yr	Parent	-0.176913	0.0662459	0.000687729	0.00758453
	Emotion	9 yr	Parent	0.0601848	0.0973555	7.7387e-05	0.536474
	Emotion	12 yr	Parent	-0.162892	0.0299571	0.00341628	5.55098e-08
	Emotion	21 yr	Parent	-0.157008	0.0319382	0.0038045	9.0567e-07
	Emotion	7 yr	Teacher	-0.17262	0.0742383	0.000654283	0.0200848
	Emotion	9 yr	Teacher	-0.395839	0.100101	0.00378748	7.80243e-05
	Emotion	12 yr	Teacher	-0.0850859	0.0322146	0.000975131	0.00827868
	Emotion	12 yr	Child	-0.0945055	0.0319332	0.0010148	0.00309003
	Emotion	16 yr	Child	0.102211	0.0383593	0.000950318	0.00772533
	Emotion	21 yr	Child	-0.141483	0.0350647	0.00233336	5.52084e-05
	Emotion	26 yr	Child	-0.119505	0.038102	0.00170496	0.00171868
	Hyperactivity	2 yr	Parent	-0.0472652	0.131122	1.87496e-05	0.718508
	Hyperactivity	3 yr	Parent	-0.456728	0.213694	0.000640537	0.0326078
	Hyperactivity	4 yr	Parent	-0.120985	0.185731	4.24601e-05	0.514803
	Hyperactivity	7 yr	Parent	-0.454873	0.0920892	0.00234998	7.95551e-07
	Hyperactivity	9 yr	Parent	-0.168835	0.123027	0.000381479	0.17002
	Hyperactivity	12 yr	Parent	-0.14506	0.0351786	0.00196778	3.76589e-05
	Hyperactivity	16 yr	Parent	-0.152156	0.0327148	0.00289593	3.36077e-06
	Hyperactivity	21 yr	Parent	-0.0936919	0.0264519	0.00197831	0.000400013
	Hyperactivity	7 yr	Teacher	-0.641317	0.111217	0.00399497	8.38974e-09
	Hyperactivity	9 yr	Teacher	-0.317903	0.132618	0.00139922	0.0165685
	Hyperactivity	12 yr	Teacher	0.0927125	0.0441458	0.000615542	0.0357509
	Hyperactivity	12 yr	Child	-0.00129735	0.035643	1.53642e-07	0.970965
	Hyperactivity	16 yr	Child	-0.0737963	0.0390881	0.000477375	0.0590715
	Hyperactivity	21 yr	Child	-0.0575471	0.0286367	0.000579882	0.0445166
	Hyperactivity	26 yr	Child	-0.031502	0.0309788	0.000179493	0.309249
	Peer Problems	2 yr	Parent	-0.024444	0.0776435	1.4584e-05	0.752905
	Peer Problems	3 yr	Parent	-0.531594	0.123719	0.0026112	1.75619e-05
	Peer Problems	4 yr	Parent	-0.105635	0.120503	7.69855e-05	0.380718
	Peer Problems	7 yr	Parent	-0.173536	0.0509705	0.0011173	0.000665054
	Peer Problems	9 yr	Parent	-0.0830557	0.0786242	0.000225977	0.290854
	Peer Problems	12 yr	Parent	-0.0218416	0.0235623	9.96166e-05	0.353966
	Peer Problems	21 yr	Parent	-0.0911695	0.0239666	0.00228155	0.000143702
	Peer Problems	7 yr	Teacher	0.00618596	0.0618994	1.20632e-06	0.920398
	Peer Problems	9 yr	Teacher	-0.129763	0.0780897	0.000670099	0.0966448
	Peer Problems	12 yr	Teacher	0.133936	0.0281633	0.00315013	2.01628e-06
	Peer Problems	12 yr	Child	-0.118212	0.0245287	0.00268595	1.46498e-06
	Peer Problems	16 yr	Child	0.022726	0.025429	0.000107011	0.37151
	Peer Problems	21 yr	Child	-0.00520004	0.0235416	7.00918e-06	0.825187
	Peer Problems	26 yr	Child	-0.0396238	0.0247752	0.000443877	0.109802
	Prosocial	2 yr	Parent	0.530619	0.177787	0.00129492	0.00284979
	Prosocial	3 yr	Parent	0.497607	0.244778	0.000579766	0.0421005
	Prosocial	4 yr	Parent	0.0173536	0.148828	1.36055e-06	0.907178
	Prosocial	7 yr	Parent	0.215001	0.0640709	0.00108543	0.000794574
	Prosocial	9 yr	Parent	-0.00139495	0.0880074	5.08466e-08	0.987354
	Prosocial	12 yr	Parent	-0.0193599	0.0255301	6.65213e-05	0.448281
	Prosocial	16 yr	Parent	0.0451124	0.0329257	0.000251748	0.170688
	Prosocial	21 yr	Parent	0.116618	0.0264093	0.00306855	1.02321e-05
	Prosocial	7 yr	Teacher	0.085991	0.0995201	9.01493e-05	0.387582
	Prosocial	9 yr	Teacher	-0.0989683	0.122946	0.000157635	0.420881
	Prosocial	12 yr	Teacher	-0.284542	0.0372925	0.00812268	2.65359e-14
	Prosocial	12 yr	Child	-0.227123	0.029156	0.00698574	7.48236e-15
	Prosocial	16 yr	Child	0.117605	0.0327497	0.00172493	0.000331507
	Prosocial	21 yr	Child	0.0832297	0.0243187	0.00167962	0.00062416
	Prosocial	26 yr	Child	0.0990807	0.0269284	0.00234485	0.000235905
	SDQ Total Problems	2 yr	Parent	0.225988	0.253589	0.000114552	0.372875
	SDQ Total Problems	3 yr	Parent	-1.60384	0.437059	0.00188482	0.000244693
	SDQ Total Problems	4 yr	Parent	-0.0774776	0.366659	4.46818e-06	0.832652
	SDQ Total Problems	7 yr	Parent	-0.967957	0.181942	0.00272382	1.05842e-07
	SDQ Total Problems	9 yr	Parent	-0.219284	0.268052	0.000135536	0.41336
	SDQ Total Problems	12 yr	Parent	-0.346716	0.0795236	0.00219882	1.31624e-05
	SDQ Total Problems	16 yr	Parent	-0.208912	0.0530396	0.00207672	8.26373e-05
	SDQ Total Problems	21 yr	Parent	-0.366815	0.0693861	0.00439299	1.28791e-07
	SDQ Total Problems	7 yr	Teacher	-0.671706	0.214057	0.00118625	0.00170716
	SDQ Total Problems	9 yr	Teacher	-0.670103	0.263295	0.00157085	0.0109618
	SDQ Total Problems	12 yr	Teacher	0.139697	0.0899704	0.000336646	0.12054
	SDQ Total Problems	12 yr	Child	-0.213347	0.0840032	0.000747476	0.0111107
	SDQ Total Problems	16 yr	Child	-0.0353696	0.0870285	2.21287e-05	0.68445
	SDQ Total Problems	21 yr	Child	-0.193372	0.0760605	0.000927669	0.0110328
	SDQ Total Problems	26 yr	Child	-0.169554	0.0834413	0.000716342	0.0421979
	Height	birth	Parent/Child	0.114441	0.106219	0.000192917	0.28134
	Height	7 yr	Parent/Child	5.51424	0.276189	0.0508988	1.96746e-86
	Height	12 yr	Parent/Child	5.7355	0.124032	0.22692	0
	Height	14 yr	Parent/Child	4.74389	0.225099	0.0988053	1.21588e-93
	Height	16 yr	Parent/Child	2.32466	0.615063	0.00445809	0.000159986
	Height	21 yr	Parent/Child	0.335328	0.134222	0.000917437	0.0125022
	Height	26 yr	Parent/Child	0.381608	0.134903	0.0012946	0.00468786
	BMI	birth (weight)	Parent/Child	0.517823	4.3505	1.1242e-06	0.905257
	BMI	3 yr	Parent/Child	-0.368339	0.318585	0.00025864	0.247664
	BMI	4 yr	Parent/Child	0.322892	0.213431	0.00031249	0.130357
	BMI	7 yr	Parent/Child	0.142459	0.0938567	0.00030985	0.129098
	BMI	12 yr	Parent/Child	0.567894	0.0494828	0.0177588	3.14285e-30
	BMI	14 yr	Parent/Child	0.580561	0.079316	0.0130528	2.98417e-13
	BMI	16 yr	Parent/Child	0.29319	0.21213	0.000598469	0.167031
	BMI	21 yr	Parent/Child	0.345879	0.0602934	0.00503195	1.00941e-08
	BMI	26 yr	Parent/Child	0.250773	0.0722048	0.0019761	0.000518114
	GCSE	GCSE Humanities	Child	0.00339655	0.0810603	4.88246e-07	0.96658
	GCSE	GCSE Language	Child	-0.135096	0.108117	0.000671663	0.211598
	A/AS-Level	AL Technology	Child	-0.0258464	0.138452	3.35406e-05	0.851947
	A/AS-Level	AL Humanities	Child	-0.0418312	0.0578431	0.000115057	0.469604
	A/AS-Level	AL Language	Child	0.0258713	0.167527	3.63538e-05	0.877317
	A/AS-Level	AL Vocational	Child	0.0865027	0.111589	0.000432749	0.438361
	Home Environment	Literacy Environment (10 yr)	Child	0.0678346	0.0339343	0.0009923	0.0456758
	Home Environment	Maths Environment (10 yr)	Child	0.0974428	0.0372985	0.00169368	0.00902129
	Home Environment	Literacy Environment (12 yr)	Child	-0.110356	0.011405	0.0176868	5.82862e-22
	Home Environment	Maths Environment (12 yr)	Child	-0.143339	0.0126891	0.018524	2.50591e-29
	PISA Outcomes	PISA Homework Behaviour and Feedback (16 yr)	Child	0.503938	0.136115	0.00353666	0.000216633
	PISA Outcomes	PISA Attitudes to School (16 yr)	Child	-0.0555309	0.0345051	0.000665031	0.10762
	PISA Outcomes	PISA Maths Self-Efficacy (16 yr)	Child	-0.203938	0.32086	0.00010419	0.525076
	PISA Outcomes	PISA Maths Interest (16 yr)	Child	-0.0860822	0.0547788	0.000636381	0.11616
	PISA Outcomes	PISA Time on Maths (16 yr)	Child	-0.0540053	0.10139	7.3841e-05	0.594305
	SPAA Scales	Spatial Abilities (18 yr)	Child	0.06969	0.0420974	0.00126015	0.0979787
	SPAA Scales	Spatial Anxiety (18 yr)	Child	0.0141079	0.0459752	4.33114e-05	0.758979
	SPAA Scales	Maths Anxiety (18 yr)	Child	-0.00920716	0.0680739	8.41446e-06	0.892425
	Financial Outcomes	Financial Wellbeing (21 yr)	Child	0.0533865	0.012363	0.00361333	1.60244e-05
	Financial Outcomes	Financial Products (21 yr)	Child	0.0493237	0.0104111	0.00434439	2.22058e-06
	Financial Outcomes	Money Attitudes (21 yr)	Child	0.0152304	0.00929413	0.000521867	0.101335
	Financial Outcomes	Economic Vulnerability (26 yr)	Child	0.0302738	0.00930897	0.0016853	0.00115159
	Financial Outcomes	Twin SES Composite (26 yr)	Child	0.00191611	0.0131876	3.39408e-06	0.884481
	Adolescence	Psychological Wellbeing (16 yr)	Child	0.00880263	0.00566656	0.000664158	0.120406
	Adolescence	Subjective Wellbeing (16 yr)	Child	0.0139009	0.0069254	0.00124543	0.0448077
	Adolescence	Life Satisfaction Family (16 yr)	Child	0.0405994	0.0539749	0.000139338	0.45198
	Adolescence	Life Satisfaction Friends (16 yr)	Child	-0.00755802	0.0434438	7.4474e-06	0.861896
	Adolescence	Life Satisfaction Living Env (16 yr)	Child	0.0826591	0.0593101	0.000476654	0.163491
	Adolescence	Life Satisfaction School (16 yr)	Child	0.0571094	0.0580885	0.000237664	0.325595
	Adolescence	Life Satisfaction Self (16 yr)	Child	0.090721	0.0433934	0.00107304	0.0366202
	Adolescence	Life Satisfaction Total (16 yr)	Child	0.0513506	0.0350203	0.000529162	0.142641
	Adolescence	Hopefulness Agency (16 yr)	Child	0.018689	0.042424	4.77385e-05	0.659577
	Adolescence	Hopefulness Pathways (16 yr)	Child	0.141617	0.0465685	0.00227042	0.00237258
	Adolescence	Hopefulness Total (16 yr)	Child	0.0797242	0.0408882	0.000934368	0.0512674
	Adolescence	Subjective Happiness (16 yr)	Child	-0.0714189	0.0658665	0.000288716	0.278297
	Adolescence	Gratitude (16 yr)	Child	0.0383614	0.0484689	0.000154038	0.428719
	Adolescence	Curiosity Explore (16 yr)	Child	0.0252243	0.0581999	4.62874e-05	0.664741
	Adolescence	Curiosity Flow (16 yr)	Child	0.0327641	0.0648095	6.30702e-05	0.613203
	Adolescence	Curiosity Total (16 yr)	Child	0.0302052	0.0520463	8.30126e-05	0.561709
	Adolescence	Ambition (16 yr)	Child	0.00662795	0.0421539	6.89781e-06	0.875071
	Adolescence	GRIT Consistency (16 yr)	Child	0.0625644	0.0488963	0.000447981	0.20079
	Adolescence	GRIT Perseverance (16 yr)	Child	0.0311901	0.0383427	0.000184492	0.416011
	Adolescence	GRIT Total (16 yr)	Child	0.0463737	0.0361624	0.00045034	0.199793
	Adolescence	Optimism LOT-R (16 yr)	Child	0.0578313	0.0439437	0.000474409	0.188246
	Adolescence	Academic Self-Concept (16 yr)	Child	0.0012736	0.038779	3.00956e-07	0.973802
	Adulthood	Self-Control (21 yr)	Child	-0.254227	0.0547438	0.00313437	3.48188e-06
	Adulthood	Future Consequences (21 yr)	Child	-0.0262816	0.0121603	0.000681148	0.030709
	Adulthood	GOALS Fulfilment (21 yr)	Child	0.0429615	0.0375417	0.000185039	0.25251
	Adulthood	GOALS Relationships (21 yr)	Child	0.071564	0.0454067	0.000350871	0.115055
	Adulthood	Purpose in Life (21 yr)	Child	0.044083	0.0104762	0.00249749	2.60938e-05
	Adulthood	Ambition (21 yr)	Child	-0.0128532	0.0506491	1.04458e-05	0.799682
	Adulthood	Depression (21 yr)	Child	-0.140465	0.0540434	0.000970502	0.00936605
	Adulthood	Depression (26 yr)	Child	-0.161059	0.0862451	0.000566092	0.061885
	Adulthood	Quality of Life (26 yr)	Child	0.0426913	0.0133289	0.00179214	0.00136791
Sex	g	2 yr	Child	-0.379635	0.0234823	0.0371664	6.993e-57
	g	3 yr	Child	-0.316843	0.0240913	0.0255418	2.24659e-38
	g	4 yr	Child	-0.175296	0.0199258	0.0078995	4.48259e-18
	g	7 yr	Child	-0.0313566	0.0233836	0.000252244	0.209173
	g	9 yr	Child	0.0433374	0.0285599	0.000483806	0.154288
	g	10 yr	Child	0.179836	0.0321284	0.00826822	4.08232e-08
	g	12 yr	Child	0.170738	0.0243051	0.00746519	4.86862e-12
	g	14 yr	Child	-0.00118702	0.0308583	3.48412e-07	0.976754
	g	16 yr	Child	0.0718892	0.0332372	0.00129172	0.0390341
	g	25 yr	Child	2.05995	0.239753	0.0206735	3.26721e-17
	verbal ability	2 yr	Child	-0.398179	0.0234689	0.0402602	2.21257e-62
	verbal ability	3 yr	Child	-0.231686	0.0239824	0.0136859	1.89225e-21
	verbal ability	4 yr	Child	-0.149256	0.0197032	0.0058279	8.70399e-14
	verbal ability	7 yr	Child	-0.00718851	0.0237014	1.28941e-05	0.791819
	verbal ability	9 yr	Child	0.0546089	0.0283268	0.000762086	0.0668263
	verbal ability	10 yr	Child	0.209193	0.0318049	0.0111926	1.06558e-10
	verbal ability	12 yr	Child	-1.31506	0.907053	0.000286173	0.173587
	verbal ability	16 yr	Child	-0.0139851	0.135726	2.65762e-06	0.936961
	verbal ability	25 yr	Child	1.13554	0.135223	0.0197171	1.59902e-16
	nonverbal ability	2 yr	Child	-0.242332	0.023605	0.0151244	5.03005e-24
	nonverbal ability	3 yr	Child	-0.313049	0.0231452	0.0252469	1.66511e-40
	nonverbal ability	4 yr	Child	-0.151161	0.019696	0.00584047	4.10528e-14
	nonverbal ability	7 yr	Child	-0.0466882	0.0231036	0.000568045	0.0542033
	nonverbal ability	9 yr	Child	0.00038576	0.0286488	3.80345e-08	0.99138
	nonverbal ability	10 yr	Child	0.084152	0.0320258	0.00181414	0.0113756
	nonverbal ability	12 yr	Child	2.30637	0.328686	0.00633992	5.04843e-12
	nonverbal ability	16 yr	Child	0.39793	0.122866	0.00286791	0.00170462
	nonverbal ability	25 yr	Child	0.926473	0.132692	0.0136949	7.06633e-12
	Early Verbal Abilities	MB-CDI Vocabulary (2 yr)	Child	-9.3315	0.58765	0.0351377	5.27597e-55
	Early Verbal Abilities	Word Use (2 yr)	Child	-0.40619	0.0298613	0.0260422	6.19235e-41
	Early Verbal Abilities	Sentence Complexity (2 yr)	Child	-0.279975	0.0182843	0.0328501	2.57458e-51
	Early Verbal Abilities	MB-CDI Vocabulary (3 yr)	Child	-4.05101	0.612208	0.00646776	7.77464e-11
	Early Verbal Abilities	Word Use (3 yr)	Child	-0.696199	0.0693849	0.0147349	5.1944e-23
	Early Verbal Abilities	Sentence Complexity (3 yr)	Child	-0.255203	0.0257964	0.0143298	2.03287e-22
	Early Verbal Abilities	MB-CDI Vocabulary (4 yr)	Child	-1.01316	0.190473	0.00282785	1.80875e-07
	Early Verbal Abilities	Picture Vocabulary (4 yr)	Child	-0.00149951	0.0277305	2.93019e-07	0.969176
	Early Verbal Abilities	Sentence Complexity (4 yr)	Child	-0.103641	0.01428	0.00530969	9.01056e-13
	Childhood Verbal Abilities	Vocabulary (7 yr)	Child	0.224347	0.0998984	0.000703301	0.0319724
	Childhood Verbal Abilities	Similarities (7 yr)	Child	-0.191625	0.069815	0.00105138	0.00813538
	Childhood Verbal Abilities	TOWRE Reading (7 yr)	Child	-0.0872895	0.0236326	0.00192404	0.000326279
	Childhood Verbal Abilities	Non-Word Recognition (7 yr)	Child	-0.205084	0.0767674	0.00286723	0.0100491
	Childhood Verbal Abilities	Words/Vocabulary (9 yr)	Child	-0.062588	0.166134	2.8846e-05	0.740206
	Childhood Verbal Abilities	General Knowledge (9 yr)	Child	0.292134	0.0795109	0.00276088	0.000351991
	Childhood Verbal Abilities	Vocabulary (10 yr)	Child	0.36892	0.222024	0.000716441	0.115768
	Childhood Verbal Abilities	PIAT Reading (10 yr)	Child	0.325152	0.293136	0.00028605	0.300156
	Childhood Verbal Abilities	Author Recognition (10 yr)	Child	0.07302	0.124643	9.13902e-05	0.599076
	Childhood Verbal Abilities	General Knowledge (10 yr)	Child	1.08517	0.113164	0.0233101	4.59031e-21
	Childhood Verbal Abilities	Vocabulary (12 yr)	Child	0.329662	0.154477	0.00066228	0.0416466
	Childhood Verbal Abilities	TOAL Language (12 yr)	Child	-0.438047	0.160544	0.00115684	0.00849157
	Childhood Verbal Abilities	PIAT Reading (12 yr)	Child	0.783141	0.177188	0.00236228	1.5641e-05
	Childhood Verbal Abilities	Yes/No Reading Fluency (12 yr)	Child	-1.69037	0.295932	0.00399569	2.06967e-08
	Childhood Verbal Abilities	TOWRE Reading (12 yr)	Child	-0.028198	0.0239205	0.000198962	0.270035
	Childhood Verbal Abilities	Author Recognition (12 yr)	Child	0.30532	0.0926961	0.00158313	0.00141321
	Childhood Verbal Abilities	Figurative Language (12 yr)	Child	0.129485	0.0605116	0.000651464	0.0411832
	Childhood Verbal Abilities	General Knowledge (12 yr)	Child	1.26383	0.0788069	0.0340368	4.23054e-56
	Adolescence Verbal Abilities	Vocabulary (14 yr)	Child	-0.158321	0.146028	0.000232203	0.311546
	Adolescence Verbal Abilities	Vocabulary (16 yr)	Child	-0.0139851	0.135726	2.65762e-06	0.936961
	Early Adulthood Verbal Abilities	Vocabulary (25 yr)	Child	0.383698	0.0491072	0.0164288	1.65341e-14
	Early Adulthood Verbal Abilities	Missing Letter (25 yr)	Child	0.0343036	0.0608443	8.99872e-05	0.610093
	Early Adulthood Verbal Abilities	Verbal Analogies (25 yr)	Child	0.699371	0.059494	0.0378162	9.90284e-31
	Early Nonverbal Abilities	Total PARCA (2 yr)	Child	-0.200621	0.0230766	0.0107075	1.14282e-17
	Early Nonverbal Abilities	Parent-Report PARCA (2 yr)	Child	-0.486827	0.0788241	0.00546313	1.32751e-09
	Early Nonverbal Abilities	Parent-Admin PARCA (2 yr)	Child	-0.253111	0.0233793	0.0166983	1.51285e-26
	Early Nonverbal Abilities	Drawing Test (2 yr)	Child	-0.142379	0.0227518	0.00562818	7.94533e-10
	Early Nonverbal Abilities	Matching Test (2 yr)	Child	-0.311237	0.0488572	0.00596822	3.88176e-10
	Early Nonverbal Abilities	Block Test (2 yr)	Child	-0.0408783	0.069353	5.11563e-05	0.598101
	Early Nonverbal Abilities	Folding Test (2 yr)	Child	-0.199712	0.0202668	0.014668	2.98789e-22
	Early Nonverbal Abilities	Copy Test (2 yr)	Child	-0.518781	0.0580063	0.0118622	1.37376e-18
	Early Nonverbal Abilities	Total PARCA (3 yr)	Child	-0.300883	0.0228339	0.0236087	1.51493e-38
	Early Nonverbal Abilities	Parent-Report PARCA (3 yr)	Child	-0.83864	0.0739697	0.0177139	5.57616e-29
	Early Nonverbal Abilities	Parent-Admin PARCA (3 yr)	Child	-0.0384574	0.00372954	0.0147222	3.16728e-24
	Early Nonverbal Abilities	Odd One Out (3 yr)	Child	-0.547257	0.0732554	0.00779583	1.9465e-13
	Early Nonverbal Abilities	Drawing Test (3 yr)	Child	-0.357171	0.0303051	0.019266	3.67565e-31
	Early Nonverbal Abilities	Matching Test (3 yr)	Child	-0.527742	0.0713015	0.00770637	3.23393e-13
	Early Nonverbal Abilities	Total PARCA (4 yr)	Child	-0.247004	0.0193976	0.0156906	3.10672e-36
	Early Nonverbal Abilities	Parent-Report PARCA (4 yr)	Child	-0.101248	0.0414494	0.000591239	0.018916
	Early Nonverbal Abilities	Parent-Admin PARCA (4 yr)	Child	-0.0497913	0.00264283	0.0342718	7.69253e-77
	Early Nonverbal Abilities	Odd One Out (4 yr)	Child	-0.139805	0.0462862	0.000900506	0.00347361
	Early Nonverbal Abilities	Drawing Test (4 yr)	Child	-0.474492	0.0321335	0.0212724	4.12602e-48
	Early Nonverbal Abilities	Draw-a-Man Test (4 yr)	Child	-1.53942	0.0543397	0.0755098	3.14965e-168
	Early Nonverbal Abilities	Puzzle Test (4 yr)	Child	-0.17866	0.0515866	0.00120209	0.000770516
	Childhood Nonverbal Abilities	Conceptual Grouping (7 yr)	Child	-0.21905	0.0573611	0.00202275	0.000201061
	Childhood Nonverbal Abilities	Picture Completion (7 yr)	Child	0.0502021	0.0739252	6.4127e-05	0.541044
	Childhood Nonverbal Abilities	Shapes Test (9 yr)	Child	-0.174009	0.125081	0.000393608	0.192017
	Childhood Nonverbal Abilities	Puzzle Test (9 yr)	Child	0.198013	0.17714	0.000261509	0.296843
	Childhood Nonverbal Abilities	Ravens (10 yr)	Child	0.219026	0.260185	0.000182419	0.437718
	Childhood Nonverbal Abilities	Picture Completion (10 yr)	Child	0.4191	0.127615	0.00279354	0.00146301
	Childhood Nonverbal Abilities	NFER Maths (10 yr)	Child	2.1146	0.355872	0.00888174	5.632e-09
	Childhood Nonverbal Abilities	Ravens (12 yr)	Child	-0.0249496	0.0772902	1.47468e-05	0.778466
	Childhood Nonverbal Abilities	Hidden Shapes (12 yr)	Child	0.468734	0.0886323	0.0036484	2.14289e-07
	Childhood Nonverbal Abilities	Jigsaws (12 yr)	Child	0.12038	0.0578631	0.000578453	0.0473815
	Childhood Nonverbal Abilities	NFER Maths (12 yr)	Child	2.17057	0.306908	0.00643984	3.43497e-12
	Childhood Nonverbal Abilities	Maths: Understanding Numbers (12 yr)	Child	1.02783	0.122284	0.00907197	1.24741e-16
	Childhood Nonverbal Abilities	Maths: Non-Numerical Processes (12 yr)	Child	0.466694	0.107807	0.00242254	2.35296e-05
	Childhood Nonverbal Abilities	Maths: Computation & Knowledge (12 yr)	Child	0.811837	0.145175	0.00403596	4.08051e-08
	Adolescence Nonverbal Abilities	Ravens (14 yr)	Child	0.0912332	0.106679	0.000171134	0.431951
	Adolescence Nonverbal Abilities	Science (14 yr)	Child	0.727728	0.243989	0.00204464	0.00393154
	Adolescence Nonverbal Abilities	Understanding Number (16 yr)	Child	0.982753	0.138616	0.0142704	3.37825e-12
	Early Adulthood Nonverbal Abilities	Bricks 2D Rotation (18 yr)	Child	0.341468	0.0691747	0.0104564	1.4005e-06
	Early Adulthood Nonverbal Abilities	Bricks 2D Rotation & Visualisation (18 yr)	Child	0.628773	0.0801573	0.0263461	1.53068e-14
	Early Adulthood Nonverbal Abilities	Bricks 2D Visualisation (18 yr)	Child	0.472833	0.0802259	0.0152371	7.88835e-09
	Early Adulthood Nonverbal Abilities	Bricks 3D Rotation (18 yr)	Child	0.322057	0.0725677	0.00864737	1.49364e-05
	Early Adulthood Nonverbal Abilities	Bricks 3D Rotation & Visualisation (18 yr)	Child	0.544588	0.056286	0.0395724	3.03273e-21
	Early Adulthood Nonverbal Abilities	Bricks 3D Visualisation (18 yr)	Child	0.673481	0.0851502	0.0270162	9.31179e-15
	Early Adulthood Nonverbal Abilities	Bricks (18 yr)	Child	0.505654	0.0474645	0.050185	2.56201e-25
	Early Adulthood Nonverbal Abilities	Navigation (18 yr)	Child	0.0983638	0.00467675	0.186624	1.52424e-87
	Early Adulthood Nonverbal Abilities	Ravens (25 yr)	Child	0.548733	0.0806357	0.0130035	2.34081e-11
	Early Adulthood Nonverbal Abilities	Visual Puzzles (25 yr)	Child	0.380992	0.0712618	0.00788171	1.62578e-07
	English Achievement	7 yr	Teacher	-0.144009	0.0119481	0.0167783	1.43121e-32
	English Achievement	9 yr	Teacher	-0.179504	0.0202868	0.0187828	3.60397e-18
	English Achievement	10 yr	Teacher	-0.181379	0.0217738	0.0159323	2.59743e-16
	English Achievement	12 yr	Teacher	-0.163481	0.0236877	0.00794034	1.13567e-11
	English Achievement	16 yr	Child	-0.387787	0.0250484	0.0255311	1.30809e-52
	English Achievement	18 yr	Child	0.0186529	0.062248	4.8958e-05	0.792639
	Maths Achievement	7 yr	Teacher	0.0398173	0.0122864	0.00123654	0.00168997
	Maths Achievement	9 yr	Teacher	0.0589405	0.0210933	0.00191757	0.00705158
	Maths Achievement	10 yr	Teacher	0.0867527	0.0226452	0.0034357	0.000193983
	Maths Achievement	12 yr	Teacher	0.0460042	0.026236	0.000523968	0.0964663
	Maths Achievement	16 yr	Child	0.108854	0.0298734	0.00145744	0.000392663
	Maths Achievement	18 yr	Child	0.0279264	0.0628329	9.93065e-05	0.691883
	Science Achievement	9 yr	Teacher	0.0236185	0.0181546	0.000415983	0.222446
	Science Achievement	10 yr	Teacher	0.00557787	0.0202521	1.7794e-05	0.807603
	Science Achievement	12 yr	Teacher	0.0253064	0.0241913	0.000187123	0.328957
	Science Achievement	16 yr	Child	0.0183496	0.0280845	4.99385e-05	0.554335
	Science Achievement	18 yr	Child	-0.0648894	0.055298	0.000537385	0.271764
	Core-Subject Achievement	7 yr	Teacher	-0.0517968	0.0114248	0.00241945	9.25902e-06
	Core-Subject Achievement	9 yr	Teacher	-0.0312554	0.0183664	0.000715263	0.107413
	Core-Subject Achievement	10 yr	Teacher	-0.0289308	0.0200807	0.000491044	0.176109
	Core-Subject Achievement	12 yr	Teacher	-0.0305599	0.0235076	0.000295214	0.222446
	Core-Subject Achievement	14 yr	Parent	-0.0518606	0.0286139	0.000766194	0.085375
	Core-Subject Achievement	16 yr	Child	-0.116725	0.0253895	0.00229312	6.91526e-06
	Core-Subject Achievement	18 yr	Child	-0.125415	0.0296263	0.00317067	3.57355e-05
	Core-Subject Achievement	21 yr	Child	-0.0233936	0.0249816	0.000129741	0.387435
	Educational Attainment	Years of Schooling (26 yr)	Child	-0.0773093	0.0436765	0.000402183	0.0933426
	ARBQ Shyness	3 yr	Parent	-0.0722384	0.0356638	0.000576067	0.0537663
	ARBQ Shyness	4 yr	Parent	-0.132455	0.0300166	0.00194868	1.60636e-05
	ARBQ Shyness	7 yr	Parent	-0.292362	0.0359977	0.00632729	1.20807e-15
	ARBQ Shyness	9 yr	Parent	-0.270934	0.0493416	0.00606028	7.22108e-08
	ARBQ Shyness	16 yr	Parent	-0.167706	0.0280603	0.0047426	4.47002e-09
	ARBQ Shyness	7 yr	Teacher	-0.123371	0.0307059	0.00191447	8.94352e-05
	ARBQ Fear	3 yr	Parent	-0.0775423	0.0214698	0.00182412	0.000443671
	ARBQ Fear	4 yr	Parent	-0.0762375	0.025207	0.000914264	0.00344008
	ARBQ Fear	7 yr	Parent	-0.337661	0.038728	0.00728552	8.6906e-18
	ARBQ Fear	9 yr	Parent	-0.451249	0.0514188	0.015336	6.20065e-18
	ARBQ Fear	16 yr	Parent	-0.386827	0.0213779	0.0418298	9.67798e-71
	ARBQ Fear	7 yr	Teacher	-0.189035	0.0188702	0.0126671	5.7015e-23
	ARBQ OCB	4 yr	Parent	-0.169476	0.0344529	0.0024151	1.44421e-06
	ARBQ OCB	7 yr	Parent	-0.129563	0.0339168	0.00140617	0.000200296
	ARBQ OCB	9 yr	Parent	-0.0639137	0.0340847	0.000711699	0.0748995
	ARBQ OCB	16 yr	Parent	-0.139815	0.0234454	0.00472055	4.7985e-09
	ARBQ OCB	7 yr	Teacher	-0.145834	0.025521	0.003805	2.04832e-08
	ARBQ Negative Affect	4 yr	Parent	0.0109284	0.0164598	4.41114e-05	0.548504
	ARBQ Negative Affect	7 yr	Parent	-0.0588491	0.0283923	0.000414394	0.0481151
	ARBQ Negative Affect	9 yr	Parent	-0.0238968	0.0413301	6.76141e-05	0.601315
	ARBQ Negative Affect	16 yr	Parent	-0.168339	0.0224723	0.00742636	1.67686e-13
	ARBQ Negative Affect	7 yr	Teacher	0.174067	0.0334181	0.00315475	3.27514e-07
	ARBQ Negative Cognition	4 yr	Parent	-0.000198585	0.0183806	1.16832e-08	0.99138
	ARBQ Negative Cognition	7 yr	Parent	-0.0520962	0.0485511	0.000111091	0.316192
	ARBQ Negative Cognition	9 yr	Parent	-0.200867	0.0727922	0.00153874	0.00781419
	ARBQ Negative Cognition	16 yr	Parent	-0.52206	0.0362913	0.0268506	1.33178e-45
	ARBQ Negative Cognition	7 yr	Teacher	0.224076	0.047896	0.00254744	4.74032e-06
	ARBQ Total Anxiety	3 yr	Parent	-0.264833	0.0925095	0.00114956	0.00570265
	ARBQ Total Anxiety	4 yr	Parent	-0.39635	0.0935462	0.00179554	3.50478e-05
	ARBQ Total Anxiety	7 yr	Parent	-0.929762	0.129472	0.00495164	1.55629e-12
	ARBQ Total Anxiety	9 yr	Parent	-1.08602	0.184921	0.00692936	8.24623e-09
	ARBQ Total Anxiety	16 yr	Parent	-1.34217	0.0935352	0.0267134	2.17637e-45
	ARBQ Total Anxiety	7 yr	Teacher	-0.157732	0.119903	0.00020196	0.218296
	Inattention	8 yr	Parent	2.10027	0.103046	0.0431723	2.79513e-89
	Inattention	12 yr	Parent	2.28845	0.106576	0.0506106	1.53819e-98
	Inattention	14 yr	Parent	2.31026	0.137389	0.0522492	6.28077e-61
	Inattention	16 yr	Parent	1.94405	0.107255	0.0419824	5.79282e-71
	Inattention	21 yr	Parent	1.33751	0.0992816	0.0226793	2.9936e-40
	Inattention	14 yr	Teacher	2.84792	0.309157	0.061947	3.64169e-19
	Inattention	14 yr	Child	0.7187	0.129338	0.00603797	5.01354e-08
	Inattention	21 yr	Child	0.451653	0.146568	0.00148407	0.00285917
	Inattention	26 yr	Child	0.306397	0.168283	0.000581147	0.0840625
	Hyper-Impuls	8 yr	Parent	1.89166	0.101932	0.0360503	1.51505e-74
	Hyper-Impuls	12 yr	Parent	1.35709	0.0921782	0.0244619	9.24031e-48
	Hyper-Impuls	14 yr	Parent	1.04941	0.111681	0.01693	2.41685e-20
	Hyper-Impuls	16 yr	Parent	0.363408	0.0768064	0.00297841	3.68014e-06
	Hyper-Impuls	21 yr	Parent	0.0409421	0.0838562	3.05019e-05	0.662378
	Hyper-Impuls	14 yr	Teacher	1.61959	0.26847	0.0274583	3.96643e-09
	Hyper-Impuls	14 yr	Child	0.718054	0.120667	0.00691966	5.26989e-09
	Hyper-Impuls	21 yr	Child	0.400527	0.118602	0.00178212	0.00105599
	ADHD	8 yr	Parent	3.99315	0.186555	0.0473887	4.17785e-98
	ADHD	12 yr	Parent	3.64495	0.179204	0.045664	8.23188e-89
	ADHD	14 yr	Parent	3.35389	0.223918	0.041892	6.17709e-49
	ADHD	16 yr	Parent	2.30736	0.162887	0.0260675	2.7994e-44
	ADHD	21 yr	Parent	1.39137	0.157853	0.00982618	4.03698e-18
	ADHD	14 yr	Teacher	4.45482	0.534168	0.0511198	4.50859e-16
	ADHD	14 yr	Child	1.43893	0.235593	0.00728694	2.05695e-09
	ADHD	21 yr	Child	0.852415	0.228269	0.00217786	0.000280232
	Conduct	2 yr	Parent	0.111221	0.0346182	0.00148961	0.0018516
	Conduct	3 yr	Parent	0.149051	0.0349842	0.00253764	3.17918e-05
	Conduct	4 yr	Parent	0.353365	0.0305147	0.0132469	3.1257e-30
	Conduct	7 yr	Parent	0.361277	0.0312523	0.0127311	3.83951e-30
	Conduct	9 yr	Parent	0.359936	0.0415208	0.0149932	1.5236e-17
	Conduct	12 yr	Parent	0.263697	0.0310612	0.00826523	6.14461e-17
	Conduct	16 yr	Parent	0.0528343	0.0316334	0.000371858	0.114019
	Conduct	21 yr	Parent	0.0142273	0.0285856	3.16479e-05	0.657058
	Conduct	7 yr	Teacher	0.462105	0.0283847	0.0300022	7.14817e-58
	Conduct	9 yr	Teacher	0.432071	0.0365633	0.0328909	4.11742e-31
	Conduct	12 yr	Teacher	0.445894	0.0296866	0.0305421	1.74283e-49
	Conduct	12 yr	Child	0.481916	0.0350823	0.021412	8.11994e-42
	Conduct	16 yr	Child	0.153685	0.0338025	0.00276218	8.76435e-06
	Conduct	21 yr	Child	0.120583	0.0323382	0.00199314	0.000285089
	Conduct	26 yr	Child	0.0434352	0.0296805	0.000371671	0.169982
	Emotion	2 yr	Parent	0.00751535	0.0202557	1.98838e-05	0.742676
	Emotion	3 yr	Parent	-0.055326	0.0251754	0.000676993	0.0358284
	Emotion	4 yr	Parent	-0.0548999	0.0283558	0.00037501	0.0657283
	Emotion	7 yr	Parent	-0.264137	0.0356295	0.00527543	2.87212e-13
	Emotion	9 yr	Parent	-0.348476	0.0535914	0.00848991	1.69335e-10
	Emotion	12 yr	Parent	-0.232135	0.0413749	0.00362673	3.69016e-08
	Emotion	21 yr	Parent	-1.15043	0.0503844	0.0625239	1.44741e-110
	Emotion	7 yr	Teacher	-0.101794	0.0380622	0.000836538	0.0099496
	Emotion	9 yr	Teacher	-0.0844831	0.057764	0.000519552	0.169982
	Emotion	12 yr	Teacher	0.0175538	0.0428331	2.34991e-05	0.716503
	Emotion	12 yr	Child	-0.416076	0.0442674	0.0101424	2.0352e-20
	Emotion	16 yr	Child	-1.46286	0.0497005	0.103997	1.17543e-178
	Emotion	21 yr	Child	-1.33409	0.0641754	0.0584528	4.40445e-92
	Emotion	26 yr	Child	-1.31101	0.0715912	0.0550163	6.52405e-72
	Hyperactivity	2 yr	Parent	0.294154	0.0392341	0.008046	1.62033e-13
	Hyperactivity	3 yr	Parent	0.34317	0.0386932	0.0109163	2.60943e-18
	Hyperactivity	4 yr	Parent	0.75156	0.0454521	0.0266318	9.68071e-60
	Hyperactivity	7 yr	Parent	0.86877	0.0489566	0.0295055	1.61922e-68
	Hyperactivity	9 yr	Parent	0.988695	0.0665533	0.0428054	3.8185e-48
	Hyperactivity	12 yr	Parent	1.07724	0.0472639	0.0566718	1.553e-110
	Hyperactivity	16 yr	Parent	0.707142	0.0439074	0.0334669	1.40383e-56
	Hyperactivity	21 yr	Parent	0.488935	0.0444249	0.0152515	2.07418e-27
	Hyperactivity	7 yr	Teacher	1.44419	0.0550442	0.0743118	1.57807e-144
	Hyperactivity	9 yr	Teacher	1.36246	0.0733719	0.0775254	5.07467e-73
	Hyperactivity	12 yr	Teacher	1.44864	0.0561326	0.0850929	3.83943e-139
	Hyperactivity	12 yr	Child	0.823023	0.0488372	0.0318853	7.79983e-62
	Hyperactivity	16 yr	Child	0.13955	0.0534687	0.000911903	0.0119173
	Hyperactivity	21 yr	Child	0.181161	0.0539242	0.001619	0.0011205
	Hyperactivity	26 yr	Child	0.00258719	0.0598319	3.24615e-07	0.975414
	Peer Problems	2 yr	Parent	0.108636	0.0234095	0.00315887	5.68984e-06
	Peer Problems	3 yr	Parent	0.119874	0.0223335	0.00406867	1.41159e-07
	Peer Problems	4 yr	Parent	0.258011	0.0297705	0.00746919	1.35032e-17
	Peer Problems	7 yr	Parent	0.232667	0.0273972	0.00691133	5.88877e-17
	Peer Problems	9 yr	Parent	0.200926	0.0433776	0.00432708	5.94869e-06
	Peer Problems	12 yr	Parent	0.271881	0.032417	0.00806828	1.42135e-16
	Peer Problems	21 yr	Parent	0.00945642	0.0391724	7.45218e-06	0.830322
	Peer Problems	7 yr	Teacher	0.218873	0.0316656	0.00554774	1.0293e-11
	Peer Problems	9 yr	Teacher	0.267715	0.0447664	0.0086058	4.51256e-09
	Peer Problems	12 yr	Teacher	0.358419	0.0372429	0.0127755	2.62462e-21
	Peer Problems	12 yr	Child	0.262845	0.0340864	0.00684767	3.15607e-14
	Peer Problems	16 yr	Child	0.122816	0.0347648	0.00166952	0.000597088
	Peer Problems	21 yr	Child	-0.057869	0.044346	0.000244571	0.22179
	Peer Problems	26 yr	Child	-0.0929864	0.047841	0.000655436	0.0648178
	Prosocial	2 yr	Parent	-0.515342	0.053266	0.0134418	1.66484e-21
	Prosocial	3 yr	Parent	-0.483343	0.0442008	0.0165081	4.64264e-27
	Prosocial	4 yr	Parent	-0.586246	0.0364449	0.0252399	1.12614e-56
	Prosocial	7 yr	Parent	-0.650926	0.0339612	0.0342361	1.73425e-79
	Prosocial	9 yr	Parent	-0.757971	0.0474503	0.0491071	3.05507e-55
	Prosocial	12 yr	Parent	-0.566455	0.0347697	0.0297138	5.92477e-58
	Prosocial	16 yr	Parent	-0.623647	0.0443069	0.0257432	9.56458e-44
	Prosocial	21 yr	Parent	-0.584081	0.0436928	0.0223161	1.16454e-39
	Prosocial	7 yr	Teacher	-1.19859	0.0492746	0.0646108	3.65712e-125
	Prosocial	9 yr	Teacher	-1.33241	0.0676722	0.0861544	1.61434e-81
	Prosocial	12 yr	Teacher	-1.12191	0.0479117	0.071607	1.16375e-115
	Prosocial	12 yr	Child	-0.994915	0.0393101	0.0691265	4.52632e-135
	Prosocial	16 yr	Child	-1.1113	0.0429593	0.0822885	5.45311e-140
	Prosocial	21 yr	Child	-0.998452	0.0442638	0.0681064	1.23414e-107
	Prosocial	26 yr	Child	-0.951815	0.0505324	0.0580208	7.07802e-76
	SDQ Total Problems	2 yr	Parent	0.555015	0.0760267	0.00762944	6.83551e-13
	SDQ Total Problems	3 yr	Parent	0.655639	0.0792487	0.00950706	3.70655e-16
	SDQ Total Problems	4 yr	Parent	1.3124	0.0899908	0.0208398	5.62953e-47
	SDQ Total Problems	7 yr	Parent	1.20037	0.0975038	0.0144145	5.71231e-34
	SDQ Total Problems	9 yr	Parent	1.20201	0.14721	0.0133244	9.58157e-16
	SDQ Total Problems	12 yr	Parent	1.37963	0.108936	0.0182069	8.19398e-36
	SDQ Total Problems	16 yr	Parent	0.861555	0.0717045	0.0188906	2.40329e-32
	SDQ Total Problems	21 yr	Parent	-0.647103	0.11553	0.00399233	3.88898e-08
	SDQ Total Problems	7 yr	Teacher	2.03165	0.107995	0.0396318	2.04643e-76
	SDQ Total Problems	9 yr	Teacher	1.96321	0.148573	0.0406662	1.9963e-38
	SDQ Total Problems	12 yr	Teacher	2.27123	0.116525	0.0503938	1.79904e-81
	SDQ Total Problems	12 yr	Child	1.1541	0.116361	0.0112795	1.47518e-22
	SDQ Total Problems	16 yr	Child	-1.04613	0.118451	0.0103421	3.54337e-18
	SDQ Total Problems	21 yr	Child	-1.08997	0.142764	0.00830416	5.7426e-14
	SDQ Total Problems	26 yr	Child	-1.35924	0.160202	0.0123434	6.88139e-17
	Height	birth	Parent/Child	0.671928	0.121984	0.00501653	6.51932e-08
	Height	7 yr	Parent/Child	1.01579	0.146317	0.00644245	8.44455e-12
	Height	12 yr	Parent/Child	-0.249777	0.196213	0.000222395	0.231232
	Height	14 yr	Parent/Child	4.38209	0.265197	0.0631444	1.49458e-58
	Height	16 yr	Parent/Child	12.4783	0.251092	0.436366	0
	Height	21 yr	Parent/Child	14.6898	0.179078	0.497483	0
	Height	26 yr	Parent/Child	14.4604	0.184151	0.499721	0
	BMI	birth (weight)	Parent/Child	94.4539	9.4085	0.00793038	4.16306e-23
	BMI	3 yr	Parent/Child	0.331753	0.0518916	0.0078483	3.4304e-10
	BMI	4 yr	Parent/Child	0.233357	0.0457585	0.00353941	5.84475e-07
	BMI	7 yr	Parent/Child	-0.152287	0.0485729	0.00132069	0.0023916
	BMI	12 yr	Parent/Child	-0.284138	0.0693747	0.00229735	6.44728e-05
	BMI	14 yr	Parent/Child	-0.524	0.0918854	0.00796405	2.2516e-08
	BMI	16 yr	Parent/Child	-0.218067	0.115062	0.00112469	0.0718283
	BMI	21 yr	Parent/Child	-0.295304	0.113412	0.00104085	0.0120951
	BMI	26 yr	Parent/Child	-0.348347	0.13912	0.00102811	0.0160044
	GCSE	GCSE Humanities	Child	-0.403919	0.02887	0.0218669	2.52695e-43
	GCSE	GCSE Language	Child	-0.295742	0.0386933	0.0105556	5.59653e-14
	A/AS-Level	AL Technology	Child	-0.40047	0.0798156	0.0236566	1.02348e-06
	A/AS-Level	AL Humanities	Child	-0.173944	0.0351509	0.00535895	1.28285e-06
	A/AS-Level	AL Language	Child	0.146265	0.107476	0.00281532	0.202841
	A/AS-Level	AL Vocational	Child	-0.191266	0.0664053	0.00594143	0.00548103
	Home Environment	Literacy Environment (10 yr)	Child	-0.163011	0.0194499	0.0171607	1.74172e-16
	Home Environment	Maths Environment (10 yr)	Child	-0.00163403	0.0215715	1.4263e-06	0.954152
	Home Environment	Literacy Environment (12 yr)	Child	-0.138376	0.0156171	0.013833	2.96389e-18
	Home Environment	Maths Environment (12 yr)	Child	-0.0736829	0.0170646	0.00254783	2.46622e-05
	PISA Outcomes	PISA Homework Behaviour and Feedback (16 yr)	Child	0.00652964	0.075375	1.94317e-06	0.94781
	PISA Outcomes	PISA Attitudes to School (16 yr)	Child	-0.00527021	0.0190422	1.96807e-05	0.807603
	PISA Outcomes	PISA Maths Self-Efficacy (16 yr)	Child	2.58517	0.172469	0.0547765	1.10225e-48
	PISA Outcomes	PISA Maths Interest (16 yr)	Child	0.209829	0.030101	0.0123752	7.48793e-12
	PISA Outcomes	PISA Time on Maths (16 yr)	Child	0.00115844	0.0561385	1.10834e-07	0.988556
	SPAA Scales	Spatial Abilities (18 yr)	Child	0.400442	0.0250156	0.098169	4.82218e-54
	SPAA Scales	Spatial Anxiety (18 yr)	Child	-0.332298	0.0280744	0.0561271	7.61677e-31
	SPAA Scales	Maths Anxiety (18 yr)	Child	-0.48311	0.0411677	0.0552245	2.3208e-30
	Financial Outcomes	Financial Wellbeing (21 yr)	Child	0.0602958	0.020295	0.00129712	0.00406132
	Financial Outcomes	Financial Products (21 yr)	Child	0.286659	0.0168197	0.0409772	6.60306e-63
	Financial Outcomes	Money Attitudes (21 yr)	Child	-0.110493	0.0152601	0.00765423	1.04992e-12
	Financial Outcomes	Economic Vulnerability (26 yr)	Child	-0.127958	0.0179017	0.00808909	2.05758e-12
	Financial Outcomes	Twin SES Composite (26 yr)	Child	0.205598	0.0252902	0.0105137	1.20917e-15
	Adolescence	Psychological Wellbeing (16 yr)	Child	0.0129141	0.00309384	0.00477564	4.65667e-05
	Adolescence	Subjective Wellbeing (16 yr)	Child	0.000999507	0.00381257	2.12711e-05	0.815995
	Adolescence	Life Satisfaction Family (16 yr)	Child	-0.0254443	0.0298748	0.000178636	0.432885
	Adolescence	Life Satisfaction Friends (16 yr)	Child	-0.0620825	0.0240257	0.00164028	0.0127864
	Adolescence	Life Satisfaction Living Env (16 yr)	Child	0.10328	0.0327719	0.00243251	0.00228618
	Adolescence	Life Satisfaction School (16 yr)	Child	-0.054635	0.0321482	0.000709828	0.107605
	Adolescence	Life Satisfaction Self (16 yr)	Child	0.238643	0.0237351	0.024242	5.36991e-23
	Adolescence	Life Satisfaction Total (16 yr)	Child	0.0357146	0.019381	0.000835497	0.0803169
	Adolescence	Hopefulness Agency (16 yr)	Child	0.114992	0.0234173	0.00589698	1.5368e-06
	Adolescence	Hopefulness Pathways (16 yr)	Child	0.22172	0.0255727	0.0181611	1.59099e-17
	Adolescence	Hopefulness Total (16 yr)	Child	0.16833	0.022492	0.0135914	1.92369e-13
	Adolescence	Subjective Happiness (16 yr)	Child	-0.0460959	0.0364459	0.000392787	0.233929
	Adolescence	Gratitude (16 yr)	Child	-0.224369	0.0266012	0.0171957	1.13774e-16
	Adolescence	Curiosity Explore (16 yr)	Child	0.163244	0.0321123	0.00632799	6.46327e-07
	Adolescence	Curiosity Flow (16 yr)	Child	0.313065	0.0355409	0.0187891	5.0166e-18
	Adolescence	Curiosity Total (16 yr)	Child	0.227262	0.0285919	0.0153338	5.65989e-15
	Adolescence	Ambition (16 yr)	Child	0.0631827	0.0230388	0.00209411	0.00818526
	Adolescence	GRIT Consistency (16 yr)	Child	-0.162849	0.0266367	0.0101283	2.04785e-09
	Adolescence	GRIT Perseverance (16 yr)	Child	-0.014143	0.0209797	0.000126712	0.542998
	Adolescence	GRIT Total (16 yr)	Child	-0.0972768	0.0197179	0.00662397	1.39146e-06
	Adolescence	Optimism LOT-R (16 yr)	Child	0.0901048	0.0240153	0.00384303	0.000263911
	Adolescence	Academic Self-Concept (16 yr)	Child	0.2019	0.0209504	0.0252587	3.06873e-21
	Adulthood	Self-Control (21 yr)	Child	0.97866	0.102455	0.0131279	5.12079e-21
	Adulthood	Future Consequences (21 yr)	Child	0.233759	0.0227071	0.0152289	3.79629e-24
	Adulthood	GOALS Fulfilment (21 yr)	Child	-0.0907494	0.0705909	0.000233508	0.227507
	Adulthood	GOALS Relationships (21 yr)	Child	-1.75312	0.0828115	0.0595558	2.21777e-95
	Adulthood	Purpose in Life (21 yr)	Child	-0.109986	0.0196815	0.00439644	4.14684e-08
	Adulthood	Ambition (21 yr)	Child	0.0801986	0.0937788	0.00011371	0.431951
	Adulthood	Depression (21 yr)	Child	-1.16213	0.100874	0.0187288	7.349e-30
	Adulthood	Depression (26 yr)	Child	-1.70954	0.165055	0.0171248	2.12563e-24
	Adulthood	Quality of Life (26 yr)	Child	-0.0388591	0.0257559	0.000398218	0.156431
	General Cognitive Ability (g)	Cross Time	Cross Rater	-0.00918999	0.00651581	0.000153885	0.185792
	Verbal Ability	Cross Time	Cross Rater	-0.0423914	0.00715009	0.0027122	5.73527e-09
	Nonverbal Ability	Cross Time	Cross Rater	-0.0329097	0.00716994	0.00162734	7.10966e-06
	ARBQ Shyness	Cross Time	Cross Rater	-0.0693074	0.00797686	0.00580678	1.09376e-17
	ARBQ Fear	Cross Time	Cross Rater	-0.0742899	0.00582803	0.0124154	2.31676e-36
	ARBQ Obsessive-Compulsive	Cross Time	Cross Rater	-0.0455136	0.00771419	0.00268599	6.7969e-09
	ARBQ Negative Affect	Cross Time	Cross Rater	-0.0121245	0.00541848	0.000387231	0.0325288
	ARBQ Negative Cognition	Cross Time	Cross Rater	-0.0207483	0.00523229	0.00121513	0.000110768
	ARBQ Anxiety Total	Cross Time	Cross Rater	-0.0846553	0.00921122	0.00649254	1.30442e-19
	Conners Inattention	Cross Time	Cross Rater	0.261451	0.0100558	0.0497019	7.34685e-144
	Conners Inattention	Cross Time	Parent	0.272077	0.0101751	0.0524196	7.64634e-152
	Conners Hyperactivity-Impulsivity	Cross Time	Cross Rater	0.166343	0.0108995	0.0177014	2.2752e-51
	Conners Hyperactivity-Impulsivity	Cross Time	Parent	0.165084	0.0109397	0.0173135	2.86642e-50
	Conners Total	Cross Time	Cross Rater	0.255579	0.0109489	0.0404523	7.60252e-117
	Conners Total	Cross Time	Parent	0.258543	0.0110365	0.0407298	1.22204e-117
	SDQ Conduct	Cross Time	Cross Rater	0.100932	0.00615727	0.0203663	6.34824e-59
	SDQ Conduct	Cross Time	Parent	0.0878202	0.00673099	0.0129992	5.01188e-38
	SDQ Conduct	Cross Time	Teacher	0.154282	0.0074615	0.0320193	2.29111e-92
	SDQ Conduct	Cross Time	Child	0.0547516	0.00566978	0.00716324	1.69405e-21
	SDQ Emotion	Cross Time	Cross Rater	-0.0798166	0.00394208	0.0307428	1.03527e-88
	SDQ Emotion	Cross Time	Parent	-0.054965	0.00484772	0.00984848	4.34896e-29
	SDQ Emotion	Cross Time	Teacher	-0.0110278	0.00501095	0.000374583	0.0356415
	SDQ Emotion	Cross Time	Child	-0.147514	0.00487628	0.0661226	1.33758e-192
	SDQ Hyperactivity	Cross Time	Cross Rater	0.197733	0.00673686	0.0624868	9.8382e-182
	SDQ Hyperactivity	Cross Time	Parent	0.187828	0.00741216	0.0473305	5.7903e-137
	SDQ Hyperactivity	Cross Time	Teacher	0.306431	0.00937191	0.0763949	1.28816e-223
	SDQ Hyperactivity	Cross Time	Child	0.0459623	0.00543816	0.00549635	7.9639e-17
	SDQ Peer Problems	Cross Time	Cross Rater	0.049377	0.00465834	0.00861782	1.34637e-25
	SDQ Peer Problems	Cross Time	Parent	0.0578417	0.0054948	0.00850042	2.86251e-25
	SDQ Peer Problems	Cross Time	Teacher	0.0607683	0.00536726	0.00982046	5.18017e-29
	SDQ Peer Problems	Cross Time	Child	0.00363842	0.00459821	4.8439e-05	0.468
	SDQ Prosocial	Cross Time	Cross Rater	-0.216469	0.00607229	0.089521	1.11809e-263
	SDQ Prosocial	Cross Time	Parent	-0.171859	0.00663431	0.049356	7.22727e-143
	SDQ Prosocial	Cross Time	Teacher	-0.212466	0.00625453	0.0819629	1.55085e-240
	SDQ Prosocial	Cross Time	Child	-0.177841	0.00492364	0.0916848	2.897e-270
	SDQ Total Problems	Cross Time	Cross Rater	0.120247	0.00763154	0.0188465	1.24848e-54
	SDQ Total Problems	Cross Time	Parent	0.126808	0.0082326	0.0180256	2.71124e-52
	SDQ Total Problems	Cross Time	Teacher	0.211679	0.00874092	0.0434048	1.89283e-125
	SDQ Total Problems	Cross Time	Child	-0.0405819	0.00596044	0.00357373	2.04876e-11
	Socioeconomic Status	SES (Birth)	Parent	0.0105677	0.018151	2.79045e-05	0.600034
	Socioeconomic Status	SES (Age 7)	Parent	0.0181146	0.020186	8.29791e-05	0.408982
	Socioeconomic Status	SES (Age 16)	Parent	0.0144932	0.0302917	5.24653e-05	0.667953
	Socioeconomic Status	SES (Age 21)	Child	0.071193	0.0226128	0.00126174	0.00229452
	Polygenic g Score	Polygenic g Score	N/A	0.336455	0.264107	0.000125548	0.231232
Birth Order	g	2 yr	Child	-0.00915022	0.0239027	2.16424e-05	0.950809
	g	3 yr	Child	0.0229571	0.0243797	0.000134351	0.881051
	g	4 yr	Child	-0.00559591	0.0199781	8.07167e-06	0.950809
	g	7 yr	Child	-0.0273068	0.0233562	0.000191755	0.751964
	g	9 yr	Child	-0.0277224	0.0284458	0.000199621	0.8606
	g	10 yr	Child	-0.0417312	0.0320237	0.000451677	0.729686
	g	12 yr	Child	-0.0415371	0.0242003	0.000448814	0.567994
	g	14 yr	Child	-0.0823922	0.0304442	0.0017216	0.158301
	g	16 yr	Child	-0.0319455	0.0327583	0.000262854	0.8606
	g	25 yr	Child	0.00156295	0.226801	1.35801e-08	0.994502
	verbal ability	2 yr	Child	-0.010376	0.023929	2.73996e-05	0.94529
	verbal ability	3 yr	Child	0.00802616	0.0241279	1.64517e-05	0.950809
	verbal ability	4 yr	Child	-0.00887445	0.0197358	2.0655e-05	0.943725
	verbal ability	7 yr	Child	-0.0159229	0.0236723	6.34165e-05	0.91736
	verbal ability	9 yr	Child	-0.000593857	0.028238	9.07612e-08	0.993616
	verbal ability	10 yr	Child	-0.0187096	0.0317652	9.07597e-05	0.91736
	verbal ability	12 yr	Child	-0.136042	0.901215	3.10324e-06	0.970631
	verbal ability	16 yr	Child	-0.0371301	0.133913	1.92434e-05	0.950809
	verbal ability	25 yr	Child	-0.0752141	0.127795	9.87912e-05	0.91736
	nonverbal ability	2 yr	Child	-0.0141871	0.0237593	5.19496e-05	0.91736
	nonverbal ability	3 yr	Child	0.0168585	0.0234216	7.33473e-05	0.91736
	nonverbal ability	4 yr	Child	-0.000618887	0.0197294	9.81446e-08	0.993616
	nonverbal ability	7 yr	Child	-0.030105	0.0230804	0.000236733	0.729686
	nonverbal ability	9 yr	Child	-0.0433647	0.0285261	0.000484543	0.634434
	nonverbal ability	10 yr	Child	-0.0544904	0.031823	0.000771175	0.567994
	nonverbal ability	12 yr	Child	-0.559453	0.327819	0.000377265	0.567994
	nonverbal ability	16 yr	Child	-0.164387	0.121207	0.000504104	0.720522
	nonverbal ability	25 yr	Child	0.0985745	0.125113	0.000176773	0.91736
	Early Verbal Abilities	MB-CDI Vocabulary (2 yr)	Child	0.142438	0.597622	8.20421e-06	0.952855
	Early Verbal Abilities	Word Use (2 yr)	Child	0.00375323	0.0302239	2.22845e-06	0.970631
	Early Verbal Abilities	Sentence Complexity (2 yr)	Child	-0.0202714	0.01857	0.000172596	0.806292
	Early Verbal Abilities	MB-CDI Vocabulary (3 yr)	Child	0.501338	0.613658	9.92221e-05	0.91633
	Early Verbal Abilities	Word Use (3 yr)	Child	0.0509838	0.0698411	7.91524e-05	0.91736
	Early Verbal Abilities	Sentence Complexity (3 yr)	Child	-0.00714935	0.0259616	1.12647e-05	0.950809
	Early Verbal Abilities	MB-CDI Vocabulary (4 yr)	Child	-0.0816493	0.190521	1.84083e-05	0.947093
	Early Verbal Abilities	Picture Vocabulary (4 yr)	Child	-0.00929088	0.0276921	1.128e-05	0.950809
	Early Verbal Abilities	Sentence Complexity (4 yr)	Child	-0.00259058	0.0142998	3.32584e-06	0.967367
	Childhood Verbal Abilities	Vocabulary (7 yr)	Child	-0.0740902	0.0998106	7.6888e-05	0.91736
	Childhood Verbal Abilities	Similarities (7 yr)	Child	-0.0351733	0.0697698	3.55046e-05	0.943725
	Childhood Verbal Abilities	TOWRE Reading (7 yr)	Child	-0.00284626	0.0236266	2.05066e-06	0.970631
	Childhood Verbal Abilities	Non-Word Recognition (7 yr)	Child	-0.00158503	0.0763448	1.73666e-07	0.993616
	Childhood Verbal Abilities	Words/Vocabulary (9 yr)	Child	0.0477328	0.165564	1.68939e-05	0.950809
	Childhood Verbal Abilities	General Knowledge (9 yr)	Child	-0.0298597	0.0793441	2.90446e-05	0.950809
	Childhood Verbal Abilities	Vocabulary (10 yr)	Child	-0.0801856	0.220564	3.43191e-05	0.950809
	Childhood Verbal Abilities	PIAT Reading (10 yr)	Child	0.0380257	0.291631	3.95383e-06	0.970631
	Childhood Verbal Abilities	Author Recognition (10 yr)	Child	-0.0963539	0.123746	0.000161436	0.91736
	Childhood Verbal Abilities	General Knowledge (10 yr)	Child	-0.0763456	0.113758	0.000116885	0.91736
	Childhood Verbal Abilities	Vocabulary (12 yr)	Child	-0.110579	0.153493	7.55181e-05	0.91736
	Childhood Verbal Abilities	TOAL Language (12 yr)	Child	-0.088072	0.15929	4.75558e-05	0.933295
	Childhood Verbal Abilities	PIAT Reading (12 yr)	Child	-0.120524	0.176598	5.64545e-05	0.91736
	Childhood Verbal Abilities	Yes/No Reading Fluency (12 yr)	Child	0.176251	0.295087	4.38628e-05	0.91736
	Childhood Verbal Abilities	TOWRE Reading (12 yr)	Child	0.0162958	0.0237936	6.71671e-05	0.91736
	Childhood Verbal Abilities	Author Recognition (12 yr)	Child	0.0667638	0.0919024	7.7128e-05	0.91736
	Childhood Verbal Abilities	Figurative Language (12 yr)	Child	-0.0802063	0.0601534	0.000253047	0.726139
	Childhood Verbal Abilities	General Knowledge (12 yr)	Child	-0.11277	0.0796688	0.000274427	0.694899
	Adolescence Verbal Abilities	Vocabulary (14 yr)	Child	-0.214519	0.143776	0.000439676	0.636739
	Adolescence Verbal Abilities	Vocabulary (16 yr)	Child	-0.0371301	0.133913	1.92434e-05	0.950809
	Early Adulthood Verbal Abilities	Vocabulary (25 yr)	Child	-0.0321871	0.046277	0.000132339	0.91736
	Early Adulthood Verbal Abilities	Missing Letter (25 yr)	Child	-0.0265236	0.0569196	6.14743e-05	0.943725
	Early Adulthood Verbal Abilities	Verbal Analogies (25 yr)	Child	-0.017054	0.0567653	2.567e-05	0.950809
	Early Nonverbal Abilities	Total PARCA (2 yr)	Child	-0.0020793	0.0231773	1.15257e-06	0.972968
	Early Nonverbal Abilities	Parent-Report PARCA (2 yr)	Child	0.0918146	0.0789529	0.000194712	0.753859
	Early Nonverbal Abilities	Parent-Admin PARCA (2 yr)	Child	-0.0465454	0.0235444	0.000565923	0.480983
	Early Nonverbal Abilities	Drawing Test (2 yr)	Child	-0.0342516	0.0227888	0.00032639	0.634434
	Early Nonverbal Abilities	Matching Test (2 yr)	Child	0.0306599	0.0489413	5.80606e-05	0.91736
	Early Nonverbal Abilities	Block Test (2 yr)	Child	-0.12166	0.0692628	0.000454115	0.567994
	Early Nonverbal Abilities	Folding Test (2 yr)	Child	-0.0242607	0.0203865	0.00021706	0.751964
	Early Nonverbal Abilities	Copy Test (2 yr)	Child	-0.100558	0.0582707	0.000446752	0.567994
	Early Nonverbal Abilities	Total PARCA (3 yr)	Child	0.0188816	0.0230909	9.31046e-05	0.91633
	Early Nonverbal Abilities	Parent-Report PARCA (3 yr)	Child	0.0948305	0.0745697	0.000226832	0.72986
	Early Nonverbal Abilities	Parent-Admin PARCA (3 yr)	Child	0.000530353	0.00375415	2.80459e-06	0.970631
	Early Nonverbal Abilities	Odd One Out (3 yr)	Child	0.00780673	0.0734849	1.58891e-06	0.972968
	Early Nonverbal Abilities	Drawing Test (3 yr)	Child	-0.0185023	0.0305747	5.17873e-05	0.91736
	Early Nonverbal Abilities	Matching Test (3 yr)	Child	0.0328804	0.0715106	2.99698e-05	0.943725
	Early Nonverbal Abilities	Total PARCA (4 yr)	Child	-0.0073727	0.0195278	1.40131e-05	0.950809
	Early Nonverbal Abilities	Parent-Report PARCA (4 yr)	Child	0.0215444	0.0414134	2.68323e-05	0.937992
	Early Nonverbal Abilities	Parent-Admin PARCA (4 yr)	Child	-0.00280273	0.0026856	0.000108879	0.834968
	Early Nonverbal Abilities	Odd One Out (4 yr)	Child	-0.0474339	0.0462471	0.00010392	0.835291
	Early Nonverbal Abilities	Drawing Test (4 yr)	Child	-0.0098022	0.0324399	9.10116e-06	0.950809
	Early Nonverbal Abilities	Draw-a-Man Test (4 yr)	Child	-0.0861526	0.056416	0.000237275	0.634434
	Early Nonverbal Abilities	Puzzle Test (4 yr)	Child	-0.0139779	0.0515413	7.37986e-06	0.950809
	Childhood Nonverbal Abilities	Conceptual Grouping (7 yr)	Child	-0.0691553	0.0573482	0.000202066	0.751964
	Childhood Nonverbal Abilities	Picture Completion (7 yr)	Child	-0.055128	0.0738387	7.75092e-05	0.91736
	Childhood Nonverbal Abilities	Shapes Test (9 yr)	Child	-0.168914	0.124682	0.00037328	0.720522
	Childhood Nonverbal Abilities	Puzzle Test (9 yr)	Child	-0.236929	0.17639	0.000377544	0.720732
	Childhood Nonverbal Abilities	Ravens (10 yr)	Child	-0.147442	0.258496	8.37562e-05	0.92512
	Childhood Nonverbal Abilities	Picture Completion (10 yr)	Child	-0.268136	0.126902	0.00115826	0.477019
	Childhood Nonverbal Abilities	NFER Maths (10 yr)	Child	-0.449156	0.35527	0.000405515	0.72986
	Childhood Nonverbal Abilities	Ravens (12 yr)	Child	-0.0749141	0.0768422	0.000134492	0.8606
	Childhood Nonverbal Abilities	Hidden Shapes (12 yr)	Child	-0.0142148	0.0882328	3.39814e-06	0.970631
	Childhood Nonverbal Abilities	Jigsaws (12 yr)	Child	-0.103639	0.0574799	0.00043455	0.567994
	Childhood Nonverbal Abilities	NFER Maths (12 yr)	Child	-0.524545	0.306114	0.000380352	0.567994
	Childhood Nonverbal Abilities	Maths: Understanding Numbers (12 yr)	Child	-0.199434	0.122131	0.000345418	0.597112
	Childhood Nonverbal Abilities	Maths: Non-Numerical Processes (12 yr)	Child	-0.0898092	0.107327	9.07277e-05	0.913166
	Childhood Nonverbal Abilities	Maths: Computation & Knowledge (12 yr)	Child	-0.27021	0.14462	0.000452172	0.517578
	Adolescence Nonverbal Abilities	Ravens (14 yr)	Child	-0.322366	0.10521	0.00219231	0.12969
	Adolescence Nonverbal Abilities	Science (14 yr)	Child	-0.224139	0.240381	0.000200197	0.881269
	Adolescence Nonverbal Abilities	Understanding Number (16 yr)	Child	-0.232967	0.1376	0.000824922	0.575313
	Early Adulthood Nonverbal Abilities	Bricks 2D Rotation (18 yr)	Child	-0.129116	0.0670125	0.00160728	0.480983
	Early Adulthood Nonverbal Abilities	Bricks 2D Rotation & Visualisation (18 yr)	Child	-0.0651241	0.0782905	0.000304189	0.913166
	Early Adulthood Nonverbal Abilities	Bricks 2D Visualisation (18 yr)	Child	0.0475642	0.0778334	0.000166318	0.91736
	Early Adulthood Nonverbal Abilities	Bricks 3D Rotation (18 yr)	Child	0.0209927	0.0702674	3.95263e-05	0.950809
	Early Adulthood Nonverbal Abilities	Bricks 3D Rotation & Visualisation (18 yr)	Child	-0.0408614	0.0553921	0.000239452	0.91736
	Early Adulthood Nonverbal Abilities	Bricks 3D Visualisation (18 yr)	Child	-0.005044	0.0832664	1.62873e-06	0.984175
	Early Adulthood Nonverbal Abilities	Bricks (18 yr)	Child	-0.031946	0.0469679	0.000215329	0.91736
	Early Adulthood Nonverbal Abilities	Navigation (18 yr)	Child	0.000943151	0.00508306	1.78565e-05	0.967367
	Early Adulthood Nonverbal Abilities	Ravens (25 yr)	Child	0.0408748	0.0760026	8.22797e-05	0.934919
	Early Adulthood Nonverbal Abilities	Visual Puzzles (25 yr)	Child	0.0557005	0.0668849	0.000192716	0.913166
	English Achievement	7 yr	Teacher	-0.00559263	0.0120384	2.53513e-05	0.943725
	English Achievement	9 yr	Teacher	-0.00721378	0.0204286	3.04868e-05	0.950809
	English Achievement	10 yr	Teacher	-0.0283432	0.0218893	0.000391034	0.72986
	English Achievement	12 yr	Teacher	0.00927084	0.0237025	2.57068e-05	0.950809
	English Achievement	16 yr	Child	0.00533915	0.0253042	4.86666e-06	0.96048
	English Achievement	18 yr	Child	-0.0185598	0.056349	5.91495e-05	0.950809
	Maths Achievement	7 yr	Teacher	-0.0214536	0.0122808	0.000359618	0.567994
	Maths Achievement	9 yr	Teacher	-0.0265716	0.0210544	0.000391766	0.72986
	Maths Achievement	10 yr	Teacher	-0.037209	0.0226204	0.000635207	0.597112
	Maths Achievement	12 yr	Teacher	-0.019091	0.0261594	9.08013e-05	0.91736
	Maths Achievement	16 yr	Child	-0.0666845	0.0298127	0.00054968	0.442106
	Maths Achievement	18 yr	Child	0.0207206	0.0624572	5.53325e-05	0.950809
	Science Achievement	9 yr	Teacher	-0.00573452	0.0181126	2.4646e-05	0.950809
	Science Achievement	10 yr	Teacher	-0.0241966	0.0201985	0.000336518	0.751964
	Science Achievement	12 yr	Teacher	-0.00372048	0.0241249	4.06754e-06	0.970631
	Science Achievement	16 yr	Child	-0.0282899	0.0280155	0.000119275	0.84947
	Science Achievement	18 yr	Child	0.0647274	0.0552988	0.000534691	0.751964
	Core-Subject Achievement	7 yr	Teacher	-0.0135571	0.0114276	0.00016604	0.751964
	Core-Subject Achievement	9 yr	Teacher	-0.0123822	0.0183243	0.000112841	0.91736
	Core-Subject Achievement	10 yr	Teacher	-0.0303395	0.0200309	0.000542693	0.634434
	Core-Subject Achievement	12 yr	Teacher	-0.0052033	0.0234421	8.60874e-06	0.955275
	Core-Subject Achievement	14 yr	Parent	-0.0221178	0.0285228	0.000140342	0.91736
	Core-Subject Achievement	16 yr	Child	-0.0290738	0.0253497	0.000143019	0.766328
	Core-Subject Achievement	18 yr	Child	-0.0234907	0.0293517	0.000113674	0.91736
	Core-Subject Achievement	21 yr	Child	0.00620518	0.0242114	9.71953e-06	0.950809
	Educational Attainment	Years of Schooling (26 yr)	Child	0.0102576	0.0425435	7.46534e-06	0.952855
	ARBQ Shyness	3 yr	Parent	0.0365455	0.0356458	0.000147649	0.835291
	ARBQ Shyness	4 yr	Parent	0.000802998	0.0300102	7.17901e-08	0.993616
	ARBQ Shyness	7 yr	Parent	0.0161681	0.0360695	1.93959e-05	0.943725
	ARBQ Shyness	9 yr	Parent	0.0651523	0.0493485	0.000352364	0.729686
	ARBQ Shyness	16 yr	Parent	0.0225711	0.0279279	8.71285e-05	0.91736
	ARBQ Shyness	7 yr	Teacher	0.0158954	0.0307051	3.18421e-05	0.937992
	ARBQ Fear	3 yr	Parent	0.0189739	0.0214721	0.000109381	0.913166
	ARBQ Fear	4 yr	Parent	0.0230364	0.025187	8.36781e-05	0.897366
	ARBQ Fear	7 yr	Parent	0.0215187	0.038824	2.9658e-05	0.933295
	ARBQ Fear	9 yr	Parent	0.115165	0.0516492	0.00100441	0.442106
	ARBQ Fear	16 yr	Parent	0.00868465	0.0216844	2.13866e-05	0.950809
	ARBQ Fear	7 yr	Teacher	-0.0055787	0.0189768	1.10483e-05	0.950809
	ARBQ OCB	4 yr	Parent	-0.0661251	0.034447	0.000368542	0.480983
	ARBQ OCB	7 yr	Parent	-0.0354549	0.0338989	0.000105548	0.834968
	ARBQ OCB	9 yr	Parent	-0.0383942	0.0340025	0.000258187	0.778633
	ARBQ OCB	16 yr	Parent	0.00908644	0.0233354	2.02209e-05	0.950809
	ARBQ OCB	7 yr	Teacher	-0.0242511	0.0255445	0.000105416	0.881051
	ARBQ Negative Affect	4 yr	Parent	0.000285889	0.0164409	3.02586e-08	0.993693
	ARBQ Negative Affect	7 yr	Parent	0.00712463	0.0283646	6.08812e-06	0.951391
	ARBQ Negative Affect	9 yr	Parent	0.0457478	0.0412145	0.000249146	0.797122
	ARBQ Negative Affect	16 yr	Parent	-0.00273739	0.0223969	1.99175e-06	0.970631
	ARBQ Negative Affect	7 yr	Teacher	0.0153109	0.0334392	2.44537e-05	0.943725
	ARBQ Negative Cognition	4 yr	Parent	-0.000173044	0.0183591	8.89206e-09	0.994502
	ARBQ Negative Cognition	7 yr	Parent	-0.00444735	0.0484966	8.1151e-07	0.972968
	ARBQ Negative Cognition	9 yr	Parent	-0.0067066	0.072652	1.72462e-06	0.972968
	ARBQ Negative Cognition	16 yr	Parent	0.0310943	0.0365282	9.66057e-05	0.913166
	ARBQ Negative Cognition	7 yr	Teacher	0.0289041	0.0479119	4.24653e-05	0.91736
	ARBQ Total Anxiety	3 yr	Parent	0.048776	0.0924931	3.90513e-05	0.934919
	ARBQ Total Anxiety	4 yr	Parent	-0.0430731	0.0935168	2.12566e-05	0.943725
	ARBQ Total Anxiety	7 yr	Parent	-0.00701213	0.129641	2.82312e-07	0.986924
	ARBQ Total Anxiety	9 yr	Parent	0.18255	0.185041	0.000196857	0.8606
	ARBQ Total Anxiety	16 yr	Parent	0.0810301	0.0941363	9.87548e-05	0.913166
	ARBQ Total Anxiety	7 yr	Teacher	0.049757	0.119803	2.01344e-05	0.950809
	Inattention	8 yr	Parent	0.292671	0.105193	0.000840052	0.133916
	Inattention	12 yr	Parent	0.268216	0.109093	0.0006984	0.289645
	Inattention	14 yr	Parent	0.253415	0.140751	0.000631623	0.567994
	Inattention	16 yr	Parent	0.209088	0.108787	0.000492497	0.480983
	Inattention	21 yr	Parent	0.152154	0.0996705	0.000297879	0.634434
	Inattention	14 yr	Teacher	-0.246361	0.316431	0.000471495	0.91736
	Inattention	14 yr	Child	0.282074	0.128923	0.000940888	0.458382
	Inattention	21 yr	Child	0.103656	0.141368	8.41429e-05	0.91736
	Inattention	26 yr	Child	-0.00331001	0.160318	7.47733e-08	0.993616
	Hyper-Impuls	8 yr	Parent	0.256819	0.103679	0.00066585	0.289645
	Hyper-Impuls	12 yr	Parent	0.146106	0.0931033	0.000284817	0.634434
	Hyper-Impuls	14 yr	Parent	0.196813	0.112344	0.000598253	0.567994
	Hyper-Impuls	16 yr	Parent	0.0635784	0.0763783	9.24539e-05	0.913166
	Hyper-Impuls	21 yr	Parent	0.113141	0.0832274	0.000236416	0.720522
	Hyper-Impuls	14 yr	Teacher	-0.429048	0.269574	0.00196133	0.630492
	Hyper-Impuls	14 yr	Child	0.262686	0.120335	0.000936797	0.458382
	Hyper-Impuls	21 yr	Child	0.138613	0.114407	0.00022974	0.751964
	ADHD	8 yr	Parent	0.547604	0.190857	0.000893041	0.133916
	ADHD	12 yr	Parent	0.417577	0.182976	0.000602015	0.422244
	ADHD	14 yr	Parent	0.448582	0.228134	0.000752962	0.480983
	ADHD	16 yr	Parent	0.270808	0.163869	0.000364153	0.597112
	ADHD	21 yr	Parent	0.256713	0.157453	0.000339422	0.597112
	ADHD	14 yr	Teacher	-0.635883	0.543384	0.00105963	0.751964
	ADHD	14 yr	Child	0.543967	0.234974	0.00105344	0.406852
	ADHD	21 yr	Child	0.240674	0.220236	0.000186882	0.806292
	Conduct	2 yr	Parent	0.0143155	0.0346039	2.47349e-05	0.950809
	Conduct	3 yr	Parent	-0.0166892	0.0350023	3.18615e-05	0.943725
	Conduct	4 yr	Parent	-0.0324118	0.0306808	0.000111713	0.83026
	Conduct	7 yr	Parent	0.00190308	0.0314161	3.54099e-07	0.984175
	Conduct	9 yr	Parent	0.0285058	0.0417195	9.4555e-05	0.91736
	Conduct	12 yr	Parent	-0.00652339	0.0311225	5.0802e-06	0.96048
	Conduct	16 yr	Parent	-0.0168905	0.0314146	3.85479e-05	0.934919
	Conduct	21 yr	Parent	-0.01508	0.0283721	3.60917e-05	0.934919
	Conduct	7 yr	Teacher	0.0169935	0.0287931	4.06483e-05	0.91736
	Conduct	9 yr	Teacher	-0.0087152	0.0370812	1.34531e-05	0.952855
	Conduct	12 yr	Teacher	0.0186137	0.0300537	5.35639e-05	0.91736
	Conduct	12 yr	Child	0.0208147	0.0353912	4.01074e-05	0.91736
	Conduct	16 yr	Child	0.0428206	0.0335904	0.000217704	0.72986
	Conduct	21 yr	Child	-0.00836995	0.0314286	1.01872e-05	0.950809
	Conduct	26 yr	Child	-0.0175901	0.0282732	6.71947e-05	0.91736
	Emotion	2 yr	Parent	-0.00322057	0.0202322	3.66001e-06	0.970631
	Emotion	3 yr	Parent	-0.0011736	0.0251653	3.05073e-07	0.990457
	Emotion	4 yr	Parent	0.0181593	0.0283269	4.11273e-05	0.91736
	Emotion	7 yr	Parent	0.0174408	0.0356814	2.30545e-05	0.943725
	Emotion	9 yr	Parent	0.0634466	0.0536652	0.000282981	0.751964
	Emotion	12 yr	Parent	0.0609733	0.0413548	0.000251305	0.643284
	Emotion	21 yr	Parent	0.0513427	0.0516396	0.000126443	0.8606
	Emotion	7 yr	Teacher	0.0238587	0.0380421	4.60398e-05	0.91736
	Emotion	9 yr	Teacher	0.0400361	0.0576302	0.000117269	0.91736
	Emotion	12 yr	Teacher	0.0528174	0.0426922	0.000214111	0.72986
	Emotion	12 yr	Child	0.0899254	0.0443925	0.000475699	0.480983
	Emotion	16 yr	Child	0.0564937	0.0521066	0.000157461	0.806292
	Emotion	21 yr	Child	0.0253174	0.06421	2.23332e-05	0.950809
	Emotion	26 yr	Child	0.0142884	0.070143	7.20401e-06	0.96048
	Hyperactivity	2 yr	Parent	0.0680839	0.0393425	0.000431961	0.567994
	Hyperactivity	3 yr	Parent	0.0610334	0.0388712	0.000345798	0.634434
	Hyperactivity	4 yr	Parent	0.0889911	0.0460065	0.000374279	0.480983
	Hyperactivity	7 yr	Parent	0.137963	0.0496188	0.000745812	0.133916
	Hyperactivity	9 yr	Parent	0.133189	0.0678129	0.000781067	0.480983
	Hyperactivity	12 yr	Parent	0.139499	0.0485343	0.000954468	0.133916
	Hyperactivity	16 yr	Parent	0.090507	0.0443304	0.000556134	0.480983
	Hyperactivity	21 yr	Parent	0.0834361	0.0444227	0.000450857	0.517227
	Hyperactivity	7 yr	Teacher	0.0332191	0.0571569	3.93901e-05	0.91736
	Hyperactivity	9 yr	Teacher	0.0239477	0.0761906	2.40776e-05	0.950809
	Hyperactivity	12 yr	Teacher	-0.0193519	0.0584987	1.52818e-05	0.950809
	Hyperactivity	12 yr	Child	0.072241	0.0495274	0.000246666	0.654034
	Hyperactivity	16 yr	Child	0.0935588	0.0530804	0.000416108	0.567994
	Hyperactivity	21 yr	Child	0.0171672	0.0523929	1.54255e-05	0.950809
	Hyperactivity	26 yr	Child	0.00567605	0.0569864	1.72237e-06	0.972968
	Peer Problems	2 yr	Parent	0.00173935	0.0234193	8.11654e-07	0.978033
	Peer Problems	3 yr	Parent	0.0279282	0.0223595	0.000221184	0.72986
	Peer Problems	4 yr	Parent	-0.00538289	0.0298468	3.25881e-06	0.967367
	Peer Problems	7 yr	Parent	0.0399126	0.0274571	0.000203861	0.654034
	Peer Problems	9 yr	Parent	0.0362874	0.0433501	0.000141908	0.913166
	Peer Problems	12 yr	Parent	0.0193179	0.0324776	4.09088e-05	0.91736
	Peer Problems	21 yr	Parent	0.0126408	0.0388798	1.35173e-05	0.950809
	Peer Problems	7 yr	Teacher	-0.00362096	0.0317241	1.52122e-06	0.972968
	Peer Problems	9 yr	Teacher	0.0312696	0.0448457	0.000117992	0.91736
	Peer Problems	12 yr	Teacher	-0.00840646	0.0373652	7.07225e-06	0.955275
	Peer Problems	12 yr	Child	0.0236124	0.0341332	5.54872e-05	0.91736
	Peer Problems	16 yr	Child	0.0052973	0.0345326	3.15308e-06	0.970631
	Peer Problems	21 yr	Child	0.0282351	0.043058	6.17696e-05	0.91736
	Peer Problems	26 yr	Child	0.0367148	0.0455782	0.000112641	0.91736
	Prosocial	2 yr	Parent	-0.0198908	0.0535653	2.00711e-05	0.950809
	Prosocial	3 yr	Parent	0.0135606	0.0445363	1.30137e-05	0.950809
	Prosocial	4 yr	Parent	0.0302128	0.0368688	6.71953e-05	0.91633
	Prosocial	7 yr	Parent	-0.0182429	0.0345167	2.69546e-05	0.934919
	Prosocial	9 yr	Parent	-0.030886	0.048527	8.19798e-05	0.91736
	Prosocial	12 yr	Parent	-0.00296087	0.0352204	8.15421e-07	0.975077
	Prosocial	16 yr	Parent	0.0207915	0.0445692	2.9023e-05	0.943725
	Prosocial	21 yr	Parent	0.0376028	0.0438609	9.38724e-05	0.913166
	Prosocial	7 yr	Teacher	-0.0356045	0.050898	5.71222e-05	0.91736
	Prosocial	9 yr	Teacher	0.0286813	0.070612	4.01208e-05	0.950809
	Prosocial	12 yr	Teacher	0.0176684	0.049562	1.78763e-05	0.950809
	Prosocial	12 yr	Child	-0.0353234	0.0406595	8.74889e-05	0.913166
	Prosocial	16 yr	Child	0.00420747	0.0445073	1.19747e-06	0.972968
	Prosocial	21 yr	Child	-0.0149346	0.0445186	1.61646e-05	0.950809
	Prosocial	26 yr	Child	-0.0207458	0.0495885	3.03852e-05	0.950809
	SDQ Total Problems	2 yr	Parent	0.0336381	0.076233	2.8087e-05	0.943725
	SDQ Total Problems	3 yr	Parent	0.0466094	0.0795675	4.81176e-05	0.91736
	SDQ Total Problems	4 yr	Parent	0.067546	0.0908323	5.53348e-05	0.91736
	SDQ Total Problems	7 yr	Parent	0.196841	0.0980794	0.000388525	0.480983
	SDQ Total Problems	9 yr	Parent	0.262837	0.147749	0.000640592	0.567994
	SDQ Total Problems	12 yr	Parent	0.211845	0.10968	0.000431153	0.480983
	SDQ Total Problems	16 yr	Parent	0.0774656	0.0718721	0.000154912	0.808552
	SDQ Total Problems	21 yr	Parent	0.131378	0.114887	0.000167046	0.766328
	SDQ Total Problems	7 yr	Teacher	0.0684778	0.110096	4.51079e-05	0.91736
	SDQ Total Problems	9 yr	Teacher	0.0886113	0.151302	8.32645e-05	0.91736
	SDQ Total Problems	12 yr	Teacher	0.0418778	0.119197	1.72416e-05	0.950809
	SDQ Total Problems	12 yr	Child	0.207293	0.116763	0.000365381	0.567994
	SDQ Total Problems	16 yr	Child	0.195294	0.118151	0.000365909	0.597112
	SDQ Total Problems	21 yr	Child	0.0630559	0.139182	2.94849e-05	0.943725
	SDQ Total Problems	26 yr	Child	0.0400065	0.153533	1.17877e-05	0.950809
	Height	birth	Parent/Child	-0.0589667	0.12218	3.8703e-05	0.943725
	Height	7 yr	Parent/Child	0.0354192	0.146566	7.8568e-06	0.952855
	Height	12 yr	Parent/Child	-0.024733	0.19605	2.18468e-06	0.970631
	Height	14 yr	Parent/Child	-0.127925	0.273286	5.40866e-05	0.943725
	Height	16 yr	Parent/Child	-0.524792	0.330134	0.000791516	0.630492
	Height	21 yr	Parent/Child	-0.366982	0.244648	0.000330938	0.634434
	Height	26 yr	Parent/Child	-0.0980878	0.249317	2.50738e-05	0.950809
	BMI	birth (weight)	Parent/Child	-18.8542	9.43594	0.000316564	0.480983
	BMI	3 yr	Parent/Child	-0.162527	0.0520174	0.00188581	0.12969
	BMI	4 yr	Parent/Child	-0.145507	0.0457397	0.00138024	0.12969
	BMI	7 yr	Parent/Child	-0.144524	0.0485017	0.00119311	0.12969
	BMI	12 yr	Parent/Child	-0.212527	0.0693446	0.00128769	0.12969
	BMI	14 yr	Parent/Child	-0.123752	0.0919988	0.000446463	0.720732
	BMI	16 yr	Parent/Child	-0.16883	0.113646	0.000691347	0.637312
	BMI	21 yr	Parent/Child	-0.0963791	0.109995	0.000117975	0.913166
	BMI	26 yr	Parent/Child	-0.138081	0.133426	0.000175772	0.835291
	GCSE	GCSE Humanities	Child	0.00371058	0.0290884	1.85839e-06	0.970631
	GCSE	GCSE Language	Child	-0.0275053	0.0384399	9.34901e-05	0.91736
	A/AS-Level	AL Technology	Child	-0.0610393	0.0803631	0.000554944	0.91736
	A/AS-Level	AL Humanities	Child	-0.0305115	0.0343421	0.000173646	0.913166
	A/AS-Level	AL Language	Child	-0.0878227	0.0997659	0.00117987	0.913166
	A/AS-Level	AL Vocational	Child	-0.127989	0.0655199	0.00274169	0.480983
	Home Environment	Literacy Environment (10 yr)	Child	-0.00213383	0.0195052	2.97486e-06	0.972968
	Home Environment	Maths Environment (10 yr)	Child	-0.0180994	0.0214446	0.000177037	0.913166
	Home Environment	Literacy Environment (12 yr)	Child	-0.00913747	0.015642	6.09655e-05	0.91736
	Home Environment	Maths Environment (12 yr)	Child	0.00267796	0.0169643	3.41404e-06	0.970631
	PISA Outcomes	PISA Homework Behaviour and Feedback (16 yr)	Child	-0.0269188	0.074287	3.39984e-05	0.950809
	PISA Outcomes	PISA Attitudes to School (16 yr)	Child	0.0126407	0.0187794	0.000116401	0.91736
	PISA Outcomes	PISA Maths Self-Efficacy (16 yr)	Child	-0.242422	0.174759	0.000496079	0.720522
	PISA Outcomes	PISA Maths Interest (16 yr)	Child	-0.0575031	0.0298308	0.000957255	0.480983
	PISA Outcomes	PISA Time on Maths (16 yr)	Child	-0.0393409	0.0553064	0.000131681	0.91736
	SPAA Scales	Spatial Abilities (18 yr)	Child	0.008093	0.025413	4.30806e-05	0.950809
	SPAA Scales	Spatial Anxiety (18 yr)	Child	-0.0134631	0.0278789	9.89736e-05	0.943725
	SPAA Scales	Maths Anxiety (18 yr)	Child	0.053786	0.0408486	0.000735344	0.729686
	Financial Outcomes	Financial Wellbeing (21 yr)	Child	-0.002956	0.0197055	3.31116e-06	0.970631
	Financial Outcomes	Financial Products (21 yr)	Child	-0.048969	0.0166553	0.00127	0.12969
	Financial Outcomes	Money Attitudes (21 yr)	Child	0.00440559	0.0148648	1.29231e-05	0.950809
	Financial Outcomes	Economic Vulnerability (26 yr)	Child	0.0033909	0.0172078	6.19807e-06	0.962266
	Financial Outcomes	Twin SES Composite (26 yr)	Child	-0.0378002	0.02434	0.000387604	0.634434
	Adolescence	Psychological Wellbeing (16 yr)	Child	-0.00164599	0.00305677	7.98482e-05	0.934919
	Adolescence	Subjective Wellbeing (16 yr)	Child	-0.00103522	0.00374479	2.36516e-05	0.950809
	Adolescence	Life Satisfaction Family (16 yr)	Child	-0.0171989	0.0294745	8.3858e-05	0.91736
	Adolescence	Life Satisfaction Friends (16 yr)	Child	-0.0140715	0.0237217	8.65765e-05	0.91736
	Adolescence	Life Satisfaction Living Env (16 yr)	Child	-0.00633028	0.0323851	9.38077e-06	0.962266
	Adolescence	Life Satisfaction School (16 yr)	Child	0.0116141	0.0317252	3.29593e-05	0.950809
	Adolescence	Life Satisfaction Self (16 yr)	Child	-0.00637176	0.0237052	1.77556e-05	0.950809
	Adolescence	Life Satisfaction Total (16 yr)	Child	-0.00862148	0.0191288	5.00188e-05	0.943725
	Adolescence	Hopefulness Agency (16 yr)	Child	-0.0184709	0.0231688	0.000156331	0.91736
	Adolescence	Hopefulness Pathways (16 yr)	Child	-0.00848463	0.0254593	2.7328e-05	0.950809
	Adolescence	Hopefulness Total (16 yr)	Child	-0.0139862	0.0223406	9.64067e-05	0.91736
	Adolescence	Subjective Happiness (16 yr)	Child	-0.0446445	0.0359601	0.000378467	0.72986
	Adolescence	Gratitude (16 yr)	Child	-0.0271929	0.026474	0.000259411	0.835291
	Adolescence	Curiosity Explore (16 yr)	Child	-0.00810437	0.0317883	1.60172e-05	0.950809
	Adolescence	Curiosity Flow (16 yr)	Child	0.0443378	0.035397	0.00038706	0.72986
	Adolescence	Curiosity Total (16 yr)	Child	0.0145492	0.0284305	6.45471e-05	0.940743
	Adolescence	Ambition (16 yr)	Child	0.00597219	0.0227112	1.92935e-05	0.950809
	Adolescence	GRIT Consistency (16 yr)	Child	-0.0247342	0.0263984	0.000240262	0.881051
	Adolescence	GRIT Perseverance (16 yr)	Child	-0.0123804	0.0206606	0.000100122	0.91736
	Adolescence	GRIT Total (16 yr)	Child	-0.016794	0.0195078	0.000203007	0.913166
	Adolescence	Optimism LOT-R (16 yr)	Child	0.0257697	0.0237256	0.000323198	0.806292
	Adolescence	Academic Self-Concept (16 yr)	Child	-0.0246677	0.0208927	0.000388806	0.751964
	Adulthood	Self-Control (21 yr)	Child	0.137125	0.100339	0.000272214	0.720522
	Adulthood	Future Consequences (21 yr)	Child	-0.00347812	0.0222622	3.56179e-06	0.970631
	Adulthood	GOALS Fulfilment (21 yr)	Child	-0.0329342	0.0685274	3.2641e-05	0.943725
	Adulthood	GOALS Relationships (21 yr)	Child	-0.00616443	0.0828926	7.81456e-07	0.978033
	Adulthood	Purpose in Life (21 yr)	Child	0.017981	0.0191445	0.000124722	0.881051
	Adulthood	Ambition (21 yr)	Child	0.115826	0.0904354	0.000255001	0.72986
	Adulthood	Depression (21 yr)	Child	0.0471241	0.0988396	3.26871e-05	0.943725
	Adulthood	Depression (26 yr)	Child	0.0642601	0.15926	2.64415e-05	0.950809
	Adulthood	Quality of Life (26 yr)	Child	-0.00505368	0.0245418	7.42093e-06	0.96048
	General Cognitive Ability (g)	Cross Time	Cross Rater	-0.0137163	0.00650893	0.000343459	0.477019
	Verbal Ability	Cross Time	Cross Rater	-0.00553111	0.00715275	4.62623e-05	0.91736
	Nonverbal Ability	Cross Time	Cross Rater	-0.0107801	0.00716824	0.000174949	0.634434
	ARBQ Shyness	Cross Time	Cross Rater	0.00687536	0.0079922	5.72537e-05	0.913166
	ARBQ Fear	Cross Time	Cross Rater	0.00879414	0.0058584	0.00017431	0.634434
	ARBQ Obsessive-Compulsive	Cross Time	Cross Rater	-0.0118181	0.00771643	0.000181449	0.634434
	ARBQ Negative Affect	Cross Time	Cross Rater	0.00350357	0.00541423	3.23968e-05	0.91736
	ARBQ Negative Cognition	Cross Time	Cross Rater	0.000738727	0.00523043	1.54334e-06	0.970631
	ARBQ Anxiety Total	Cross Time	Cross Rater	0.00405513	0.00923231	1.49263e-05	0.943725
	Conners Inattention	Cross Time	Cross Rater	0.030447	0.010302	0.000675335	0.12969
	Conners Inattention	Cross Time	Parent	0.0314728	0.010439	0.000702776	0.12969
	Conners Hyperactivity-Impulsivity	Cross Time	Cross Rater	0.0236112	0.0109847	0.000357331	0.46783
	Conners Hyperactivity-Impulsivity	Cross Time	Parent	0.0229568	0.0110232	0.000335454	0.480983
	Conners Total	Cross Time	Cross Rater	0.0316495	0.0111631	0.000621534	0.133916
	Conners Total	Cross Time	Parent	0.031503	0.0112541	0.000605879	0.133916
	SDQ Conduct	Cross Time	Cross Rater	0.00142031	0.00621495	4.04072e-06	0.954969
	SDQ Conduct	Cross Time	Parent	-0.000669524	0.00676865	7.57001e-07	0.972968
	SDQ Conduct	Cross Time	Teacher	0.00240759	0.00757658	7.81243e-06	0.950809
	SDQ Conduct	Cross Time	Child	0.00397383	0.00568461	3.78069e-05	0.91736
	SDQ Emotion	Cross Time	Cross Rater	0.00652832	0.00399985	0.000206061	0.597112
	SDQ Emotion	Cross Time	Parent	0.00601203	0.00486679	0.000118052	0.72986
	SDQ Emotion	Cross Time	Teacher	0.00689476	0.0050067	0.000146704	0.720522
	SDQ Emotion	Cross Time	Child	0.00661612	0.00504077	0.000133268	0.729686
	SDQ Hyperactivity	Cross Time	Cross Rater	0.0214995	0.00694848	0.00074016	0.12969
	SDQ Hyperactivity	Cross Time	Parent	0.0249125	0.00758358	0.000834242	0.12969
	SDQ Hyperactivity	Cross Time	Teacher	0.0055261	0.0097423	2.48928e-05	0.92512
	SDQ Hyperactivity	Cross Time	Child	0.00746246	0.00544752	0.000145169	0.720522
	SDQ Peer Problems	Cross Time	Cross Rater	0.00596032	0.00467375	0.000125812	0.72986
	SDQ Peer Problems	Cross Time	Parent	0.00546822	0.00551278	7.61177e-05	0.8606
	SDQ Peer Problems	Cross Time	Teacher	0.00287191	0.00538856	2.19763e-05	0.934919
	SDQ Peer Problems	Cross Time	Child	0.00574798	0.00459362	0.000121126	0.72986
	SDQ Prosocial	Cross Time	Cross Rater	0.000245687	0.00635769	1.1554e-07	0.993616
	SDQ Prosocial	Cross Time	Parent	0.000890946	0.0067978	1.32903e-06	0.970631
	SDQ Prosocial	Cross Time	Teacher	-0.00152589	0.00652147	4.23566e-06	0.952855
	SDQ Prosocial	Cross Time	Child	-0.00169256	0.00516117	8.32066e-06	0.950809
	SDQ Total Problems	Cross Time	Cross Rater	0.0164988	0.0076957	0.000355488	0.46783
	SDQ Total Problems	Cross Time	Parent	0.0167555	0.00829852	0.000315317	0.480983
	SDQ Total Problems	Cross Time	Teacher	0.00839971	0.00892812	6.84776e-05	0.881051
	SDQ Total Problems	Cross Time	Child	0.009116	0.00596484	0.000180677	0.634434
	Socioeconomic Status	SES (Birth)	Parent	-0.0026396	0.0181328	1.74451e-06	0.970631
	Socioeconomic Status	SES (Age 7)	Parent	-0.00883825	0.020159	1.98078e-05	0.943725
	Socioeconomic Status	SES (Age 16)	Parent	-0.000776499	0.0300573	1.52967e-07	0.993616
	Socioeconomic Status	SES (Age 21)	Child	0.00019533	0.022467	9.63389e-09	0.994502
	Polygenic g Score	Polygenic g Score	N/A	-0.240466	0.263861	6.42539e-05	0.897366
Zygosity	g	2 yr	Child	0.110142	0.0242101	0.00304744	4.40069e-05
	g	3 yr	Child	0.0959285	0.0246905	0.00228225	0.00054231
	g	4 yr	Child	0.165985	0.0202684	0.00685245	1.45637e-14
	g	7 yr	Child	0.103237	0.023599	0.00267799	9.172e-05
	g	9 yr	Child	0.08544	0.0287595	0.00185192	0.00864669
	g	10 yr	Child	0.12822	0.0323985	0.00415049	0.000434004
	g	12 yr	Child	0.134492	0.0244936	0.00457435	4.54007e-07
	g	14 yr	Child	0.0424898	0.0308013	0.000447874	0.25431
	g	16 yr	Child	0.117458	0.0330521	0.00347941	0.00157873
	g	25 yr	Child	0.601122	0.228937	0.00196763	0.0207374
	verbal ability	2 yr	Child	0.11626	0.0242294	0.00334405	1.49708e-05
	verbal ability	3 yr	Child	0.134377	0.0243986	0.00448959	4.24742e-07
	verbal ability	4 yr	Child	0.143065	0.0200356	0.00518164	3.26968e-11
	verbal ability	7 yr	Child	0.0936049	0.0239222	0.00214156	0.00049832
	verbal ability	9 yr	Child	0.106488	0.0285253	0.0028517	0.000897235
	verbal ability	10 yr	Child	0.122837	0.0321419	0.00380688	0.000697975
	verbal ability	12 yr	Child	5.35165	0.912183	0.0046656	7.02239e-08
	verbal ability	16 yr	Child	0.573087	0.135311	0.00447008	0.000150714
	verbal ability	25 yr	Child	0.423935	0.128898	0.00307579	0.00357293
	nonverbal ability	2 yr	Child	0.0645666	0.0240848	0.00104607	0.0179055
	nonverbal ability	3 yr	Child	0.0389244	0.0237406	0.000380458	0.169568
	nonverbal ability	4 yr	Child	0.136315	0.0200368	0.00459515	2.6634e-10
	nonverbal ability	7 yr	Child	0.0790353	0.0233332	0.00159431	0.00279648
	nonverbal ability	9 yr	Child	0.0373053	0.0288631	0.000350313	0.284274
	nonverbal ability	10 yr	Child	0.0912727	0.0322255	0.00210715	0.0125369
	nonverbal ability	12 yr	Child	1.23216	0.333254	0.00176835	0.00100497
	nonverbal ability	16 yr	Child	0.176806	0.122476	0.000571096	0.232863
	nonverbal ability	25 yr	Child	0.186709	0.126405	0.000621013	0.221126
	Early Verbal Abilities	MB-CDI Vocabulary (2 yr)	Child	2.97909	0.605008	0.00348956	8.13639e-06
	Early Verbal Abilities	Word Use (2 yr)	Child	0.212188	0.0305496	0.00692321	1.15642e-10
	Early Verbal Abilities	Sentence Complexity (2 yr)	Child	0.079753	0.0188116	0.00259702	0.000150714
	Early Verbal Abilities	MB-CDI Vocabulary (3 yr)	Child	2.72807	0.621075	0.00286036	8.62075e-05
	Early Verbal Abilities	Word Use (3 yr)	Child	0.477579	0.0705375	0.00676331	3.2239e-10
	Early Verbal Abilities	Sentence Complexity (3 yr)	Child	0.132113	0.0262594	0.00374586	4.80793e-06
	Early Verbal Abilities	MB-CDI Vocabulary (4 yr)	Child	1.12065	0.193491	0.00335094	1.00964e-07
	Early Verbal Abilities	Picture Vocabulary (4 yr)	Child	0.119589	0.0281447	0.001806	0.000148983
	Early Verbal Abilities	Sentence Complexity (4 yr)	Child	0.0838257	0.0145372	0.00335815	1.1342e-07
	Childhood Verbal Abilities	Vocabulary (7 yr)	Child	0.379888	0.100872	0.00197533	0.000813156
	Childhood Verbal Abilities	Similarities (7 yr)	Child	0.224582	0.0705317	0.00141441	0.00482765
	Childhood Verbal Abilities	TOWRE Reading (7 yr)	Child	0.0906569	0.0238753	0.00203315	0.000750549
	Childhood Verbal Abilities	Non-Word Recognition (7 yr)	Child	-0.012118	0.0772246	9.92071e-06	0.905188
	Childhood Verbal Abilities	Words/Vocabulary (9 yr)	Child	0.516414	0.167286	0.00193318	0.00651229
	Childhood Verbal Abilities	General Knowledge (9 yr)	Child	0.260453	0.0801767	0.00215952	0.00400199
	Childhood Verbal Abilities	Vocabulary (10 yr)	Child	0.501737	0.223358	0.0013086	0.0518461
	Childhood Verbal Abilities	PIAT Reading (10 yr)	Child	1.23581	0.294782	0.00407065	0.000179017
	Childhood Verbal Abilities	Author Recognition (10 yr)	Child	0.560469	0.12524	0.00530516	6.07341e-05
	Childhood Verbal Abilities	General Knowledge (10 yr)	Child	0.531785	0.114968	0.00552226	3.23527e-05
	Childhood Verbal Abilities	Vocabulary (12 yr)	Child	0.667987	0.155563	0.00267594	0.000125165
	Childhood Verbal Abilities	TOAL Language (12 yr)	Child	0.609214	0.161445	0.00221031	0.000799915
	Childhood Verbal Abilities	PIAT Reading (12 yr)	Child	0.916559	0.179402	0.00315383	3.34595e-06
	Childhood Verbal Abilities	Yes/No Reading Fluency (12 yr)	Child	1.12322	0.299669	0.00172443	0.000861729
	Childhood Verbal Abilities	TOWRE Reading (12 yr)	Child	0.0704922	0.0241212	0.00122155	0.00980608
	Childhood Verbal Abilities	Author Recognition (12 yr)	Child	0.437644	0.0932113	0.00321163	2.37762e-05
	Childhood Verbal Abilities	Figurative Language (12 yr)	Child	0.203689	0.061019	0.00158391	0.00321205
	Childhood Verbal Abilities	General Knowledge (12 yr)	Child	0.453064	0.0807293	0.00429659	2.72076e-07
	Adolescence Verbal Abilities	Vocabulary (14 yr)	Child	0.246508	0.1456	0.000566054	0.155043
	Adolescence Verbal Abilities	Vocabulary (16 yr)	Child	0.573087	0.135311	0.00447008	0.000150714
	Early Adulthood Verbal Abilities	Vocabulary (25 yr)	Child	0.129146	0.0467658	0.00208215	0.014809
	Early Adulthood Verbal Abilities	Missing Letter (25 yr)	Child	0.0918658	0.0574759	0.000722772	0.1811
	Early Adulthood Verbal Abilities	Verbal Analogies (25 yr)	Child	0.156857	0.0572899	0.00212754	0.0156929
	Early Nonverbal Abilities	Total PARCA (2 yr)	Child	0.0891139	0.0234812	0.00205833	0.000750549
	Early Nonverbal Abilities	Parent-Report PARCA (2 yr)	Child	0.312724	0.0799697	0.00219739	0.00049832
	Early Nonverbal Abilities	Parent-Admin PARCA (2 yr)	Child	0.0212863	0.0238905	0.000115007	0.477103
	Early Nonverbal Abilities	Drawing Test (2 yr)	Child	-0.0477187	0.0231129	0.000615681	0.0783964
	Early Nonverbal Abilities	Matching Test (2 yr)	Child	0.0804485	0.0496658	0.000388034	0.175836
	Early Nonverbal Abilities	Block Test (2 yr)	Child	0.115661	0.0702915	0.00039853	0.168315
	Early Nonverbal Abilities	Folding Test (2 yr)	Child	-0.000962568	0.0207099	3.31176e-07	0.970318
	Early Nonverbal Abilities	Copy Test (2 yr)	Child	0.0943845	0.0591358	0.000382177	0.1811
	Early Nonverbal Abilities	Total PARCA (3 yr)	Child	0.0384978	0.0233995	0.0003768	0.168315
	Early Nonverbal Abilities	Parent-Report PARCA (3 yr)	Child	0.126367	0.07557	0.00039213	0.160542
	Early Nonverbal Abilities	Parent-Admin PARCA (3 yr)	Child	0.00440631	0.00380554	0.000188365	0.340214
	Early Nonverbal Abilities	Odd One Out (3 yr)	Child	0.0209907	0.0745062	1.11744e-05	0.830879
	Early Nonverbal Abilities	Drawing Test (3 yr)	Child	0.0191449	0.030995	5.39531e-05	0.635144
	Early Nonverbal Abilities	Matching Test (3 yr)	Child	0.122794	0.072504	0.000406463	0.155043
	Early Nonverbal Abilities	Total PARCA (4 yr)	Child	0.135617	0.0198199	0.00458169	2.16218e-10
	Early Nonverbal Abilities	Parent-Report PARCA (4 yr)	Child	0.329598	0.0420224	0.00606244	2.11427e-13
	Early Nonverbal Abilities	Parent-Admin PARCA (4 yr)	Child	0.0090765	0.00273136	0.00110284	0.00335284
	Early Nonverbal Abilities	Odd One Out (4 yr)	Child	0.121728	0.047031	0.000661387	0.0226563
	Early Nonverbal Abilities	Drawing Test (4 yr)	Child	0.123242	0.0329727	0.00139065	0.000886462
	Early Nonverbal Abilities	Draw-a-Man Test (4 yr)	Child	0.119	0.0574139	0.000437008	0.0776423
	Early Nonverbal Abilities	Puzzle Test (4 yr)	Child	0.0779255	0.052463	0.000221328	0.21863
	Childhood Nonverbal Abilities	Conceptual Grouping (7 yr)	Child	0.06155	0.05802	0.000156387	0.385856
	Childhood Nonverbal Abilities	Picture Completion (7 yr)	Child	0.303813	0.0746102	0.00230052	0.000277039
	Childhood Nonverbal Abilities	Shapes Test (9 yr)	Child	0.0829436	0.126133	8.79727e-05	0.611757
	Childhood Nonverbal Abilities	Puzzle Test (9 yr)	Child	0.303631	0.178456	0.000605636	0.154349
	Childhood Nonverbal Abilities	Ravens (10 yr)	Child	0.486941	0.261698	0.000890603	0.116281
	Childhood Nonverbal Abilities	Picture Completion (10 yr)	Child	0.341648	0.128565	0.00183085	0.0191139
	Childhood Nonverbal Abilities	NFER Maths (10 yr)	Child	0.764247	0.360025	0.00114238	0.0697978
	Childhood Nonverbal Abilities	Ravens (12 yr)	Child	0.231792	0.0779775	0.00124894	0.00864669
	Childhood Nonverbal Abilities	Hidden Shapes (12 yr)	Child	0.199011	0.0895343	0.000646422	0.0547485
	Childhood Nonverbal Abilities	Jigsaws (12 yr)	Child	0.194904	0.0583151	0.00149157	0.00319448
	Childhood Nonverbal Abilities	NFER Maths (12 yr)	Child	1.135	0.311197	0.00172079	0.00114276
	Childhood Nonverbal Abilities	Maths: Understanding Numbers (12 yr)	Child	0.409374	0.124177	0.00140637	0.0035669
	Childhood Nonverbal Abilities	Maths: Non-Numerical Processes (12 yr)	Child	0.451899	0.109065	0.0022197	0.000216319
	Childhood Nonverbal Abilities	Maths: Computation & Knowledge (12 yr)	Child	0.370888	0.147092	0.000823188	0.0268166
	Adolescence Nonverbal Abilities	Ravens (14 yr)	Child	0.125016	0.106445	0.000322707	0.332167
	Adolescence Nonverbal Abilities	Science (14 yr)	Child	0.156428	0.242932	9.54831e-05	0.620448
	Adolescence Nonverbal Abilities	Understanding Number (16 yr)	Child	0.439406	0.13887	0.00287532	0.00510819
	Early Adulthood Nonverbal Abilities	Bricks 2D Rotation (18 yr)	Child	0.156756	0.067601	0.00232635	0.0438758
	Early Adulthood Nonverbal Abilities	Bricks 2D Rotation & Visualisation (18 yr)	Child	0.10361	0.0790088	0.000755669	0.278432
	Early Adulthood Nonverbal Abilities	Bricks 2D Visualisation (18 yr)	Child	-0.0925587	0.0785317	0.000618385	0.331121
	Early Adulthood Nonverbal Abilities	Bricks 3D Rotation (18 yr)	Child	0.0324674	0.0708505	9.29918e-05	0.726055
	Early Adulthood Nonverbal Abilities	Bricks 3D Rotation & Visualisation (18 yr)	Child	0.0569427	0.0558482	0.000457352	0.404543
	Early Adulthood Nonverbal Abilities	Bricks 3D Visualisation (18 yr)	Child	0.033051	0.083974	6.87526e-05	0.770158
	Early Adulthood Nonverbal Abilities	Bricks (18 yr)	Child	0.0447061	0.0474015	0.000413938	0.449546
	Early Adulthood Nonverbal Abilities	Navigation (18 yr)	Child	0.0188861	0.0051559	0.00691124	0.00112071
	Early Adulthood Nonverbal Abilities	Ravens (25 yr)	Child	0.0825935	0.0767924	0.000328993	0.379485
	Early Adulthood Nonverbal Abilities	Visual Puzzles (25 yr)	Child	0.0888139	0.067605	0.00047944	0.278432
	English Achievement	7 yr	Teacher	0.0477502	0.012217	0.00179126	0.00049832
	English Achievement	9 yr	Teacher	0.0758096	0.0206758	0.00327623	0.00110204
	English Achievement	10 yr	Teacher	0.06776	0.0221991	0.00216911	0.00720008
	English Achievement	12 yr	Teacher	0.0729768	0.0240652	0.00154287	0.00749875
	English Achievement	16 yr	Child	0.0670497	0.0257409	0.000741135	0.0218549
	English Achievement	18 yr	Child	0.018414	0.057644	5.5637e-05	0.813428
	Maths Achievement	7 yr	Teacher	0.0371914	0.0124717	0.0010472	0.00850573
	Maths Achievement	9 yr	Teacher	0.0870464	0.02131	0.00408884	0.000268472
	Maths Achievement	10 yr	Teacher	0.0643094	0.0229453	0.00184187	0.0133762
	Maths Achievement	12 yr	Teacher	0.0655139	0.0265817	0.00103462	0.0309443
	Maths Achievement	16 yr	Child	0.0905143	0.0303399	0.000977422	0.00850573
	Maths Achievement	18 yr	Child	-0.032189	0.0640565	0.00012694	0.704807
	Science Achievement	9 yr	Teacher	0.0596525	0.0183401	0.00259448	0.00398498
	Science Achievement	10 yr	Teacher	0.0487521	0.0205002	0.00132489	0.0383975
	Science Achievement	12 yr	Teacher	0.07227	0.0245034	0.00148554	0.00912675
	Science Achievement	16 yr	Child	0.0517434	0.0285269	0.00038474	0.12463
	Science Achievement	18 yr	Child	0.106854	0.0566511	0.00138724	0.110889
	Core-Subject Achievement	7 yr	Teacher	0.0429603	0.0116006	0.00161559	0.000992791
	Core-Subject Achievement	9 yr	Teacher	0.0745638	0.0185428	0.00398058	0.000341655
	Core-Subject Achievement	10 yr	Teacher	0.0591274	0.0203187	0.00200027	0.0100974
	Core-Subject Achievement	12 yr	Teacher	0.0699706	0.0238088	0.00150687	0.00937524
	Core-Subject Achievement	14 yr	Parent	0.0197131	0.0289703	0.000108071	0.601607
	Core-Subject Achievement	16 yr	Child	0.0644075	0.0257926	0.000677625	0.0283897
	Core-Subject Achievement	18 yr	Child	0.0256304	0.0299638	0.00012985	0.496242
	Core-Subject Achievement	21 yr	Child	0.0130746	0.0246781	4.15336e-05	0.686923
	Educational Attainment	Years of Schooling (26 yr)	Child	0.0332944	0.0434138	7.55238e-05	0.547351
	ARBQ Shyness	3 yr	Parent	-0.069849	0.0361128	0.000525306	0.100158
	ARBQ Shyness	4 yr	Parent	-0.0709276	0.0305217	0.000541194	0.0433914
	ARBQ Shyness	7 yr	Parent	-0.0104329	0.0365936	7.84648e-06	0.830879
	ARBQ Shyness	9 yr	Parent	-0.0367256	0.0499298	0.000109396	0.568891
	ARBQ Shyness	16 yr	Parent	-0.0954079	0.0284498	0.00149807	0.00309696
	ARBQ Shyness	7 yr	Teacher	-0.027011	0.0311955	8.90742e-05	0.491345
	ARBQ Fear	3 yr	Parent	-0.078022	0.0217396	0.00180124	0.00138627
	ARBQ Fear	4 yr	Parent	-0.0391155	0.0256217	0.000233107	0.204041
	ARBQ Fear	7 yr	Parent	-0.219191	0.0393344	0.00298901	3.1688e-07
	ARBQ Fear	9 yr	Parent	-0.173286	0.0522129	0.00222247	0.00338432
	ARBQ Fear	16 yr	Parent	-0.0710015	0.0220897	0.00137561	0.00438559
	ARBQ Fear	7 yr	Teacher	-0.0106604	0.0192897	3.90445e-05	0.672722
	ARBQ OCB	4 yr	Parent	0.118076	0.0350315	0.00113534	0.00293746
	ARBQ OCB	7 yr	Parent	0.126193	0.0343726	0.00129896	0.00109827
	ARBQ OCB	9 yr	Parent	0.120973	0.0343636	0.00250394	0.00173797
	ARBQ OCB	16 yr	Parent	0.0288419	0.0237885	0.000196013	0.313786
	ARBQ OCB	7 yr	Teacher	-0.00500916	0.0259476	4.35931e-06	0.882774
	ARBQ Negative Affect	4 yr	Parent	0.00400464	0.0167263	5.73626e-06	0.854141
	ARBQ Negative Affect	7 yr	Parent	0.0297078	0.0287768	0.000102831	0.399199
	ARBQ Negative Affect	9 yr	Parent	0.0199893	0.041698	4.64797e-05	0.719322
	ARBQ Negative Affect	16 yr	Parent	0.0316205	0.0228281	0.000255755	0.252829
	ARBQ Negative Affect	7 yr	Teacher	0.0625987	0.0339601	0.000396175	0.119148
	ARBQ Negative Cognition	4 yr	Parent	0.067211	0.0186637	0.00129631	0.00133436
	ARBQ Negative Cognition	7 yr	Parent	0.089187	0.049196	0.000317045	0.12463
	ARBQ Negative Cognition	9 yr	Parent	-0.0199676	0.0734906	1.49406e-05	0.833217
	ARBQ Negative Cognition	16 yr	Parent	-0.012578	0.0372377	1.52122e-05	0.804134
	ARBQ Negative Cognition	7 yr	Teacher	0.25435	0.0485902	0.00318712	1.80252e-06
	ARBQ Total Anxiety	3 yr	Parent	-0.161567	0.0937059	0.000417299	0.148349
	ARBQ Total Anxiety	4 yr	Parent	0.117019	0.0951261	0.000151605	0.30661
	ARBQ Total Anxiety	7 yr	Parent	-0.0373778	0.131531	7.79257e-06	0.830879
	ARBQ Total Anxiety	9 yr	Parent	-0.0994116	0.187202	5.70479e-05	0.686923
	ARBQ Total Anxiety	16 yr	Parent	-0.120467	0.0959597	0.000210033	0.296744
	ARBQ Total Anxiety	7 yr	Teacher	0.248224	0.12165	0.000485759	0.0809272
	Inattention	8 yr	Parent	0.13951	0.106977	0.000184684	0.280512
	Inattention	12 yr	Parent	0.198287	0.111054	0.000368463	0.131124
	Inattention	14 yr	Parent	0.394104	0.142115	0.00149712	0.0144434
	Inattention	16 yr	Parent	0.772183	0.110557	0.00646496	9.40694e-11
	Inattention	21 yr	Parent	0.590885	0.101588	0.00430708	9.11548e-08
	Inattention	14 yr	Teacher	0.771562	0.319633	0.0045141	0.0354417
	Inattention	14 yr	Child	0.275269	0.130483	0.000874793	0.0716794
	Inattention	21 yr	Child	0.297458	0.1437	0.000670212	0.0777765
	Inattention	26 yr	Child	0.258126	0.162838	0.000440565	0.18319
	Hyper-Impuls	8 yr	Parent	-0.297352	0.105396	0.000863586	0.0128477
	Hyper-Impuls	12 yr	Parent	0.102541	0.0947509	0.000135473	0.376712
	Hyper-Impuls	14 yr	Parent	0.222356	0.113468	0.000748447	0.0948873
	Hyper-Impuls	16 yr	Parent	0.274279	0.0777919	0.00165608	0.00172517
	Hyper-Impuls	21 yr	Parent	0.370343	0.08496	0.00242546	9.65421e-05
	Hyper-Impuls	14 yr	Teacher	0.851864	0.272134	0.00754457	0.00576598
	Hyper-Impuls	14 yr	Child	0.335407	0.121751	0.00149113	0.0149786
	Hyper-Impuls	21 yr	Child	0.230542	0.116311	0.000614653	0.0912855
	ADHD	8 yr	Parent	-0.154962	0.19412	6.91861e-05	0.527897
	ADHD	12 yr	Parent	0.300488	0.186235	0.000301013	0.177341
	ADHD	14 yr	Parent	0.619194	0.230382	0.00140587	0.0177897
	ADHD	16 yr	Parent	1.04327	0.16663	0.00520157	6.98705e-09
	ADHD	21 yr	Parent	0.944931	0.160523	0.00440657	6.4702e-08
	ADHD	14 yr	Teacher	1.57634	0.54874	0.00635142	0.0113987
	ADHD	14 yr	Child	0.608572	0.237776	0.00128734	0.0243656
	ADHD	21 yr	Child	0.525453	0.223859	0.000861609	0.0412353
	Conduct	2 yr	Parent	0.0455392	0.0351098	0.000243089	0.283006
	Conduct	3 yr	Parent	0.0242628	0.0354691	6.5578e-05	0.600684
	Conduct	4 yr	Parent	-0.00982466	0.0312143	9.91746e-06	0.815016
	Conduct	7 yr	Parent	0.0225401	0.0318734	4.82554e-05	0.586686
	Conduct	9 yr	Parent	0.0534794	0.042192	0.000325319	0.292684
	Conduct	12 yr	Parent	0.0934088	0.0316447	0.00100651	0.00911026
	Conduct	16 yr	Parent	0.105962	0.0320035	0.00145971	0.00343994
	Conduct	21 yr	Parent	0.0943703	0.0289702	0.00135389	0.00393579
	Conduct	7 yr	Teacher	0.0395755	0.0292449	0.000213662	0.263687
	Conduct	9 yr	Teacher	0.0142997	0.0375986	3.52268e-05	0.778841
	Conduct	12 yr	Teacher	0.0407418	0.0305617	0.00024811	0.27038
	Conduct	12 yr	Child	0.0648991	0.0360037	0.000376627	0.12688
	Conduct	16 yr	Child	0.120456	0.0342357	0.00165601	0.00173797
	Conduct	21 yr	Child	0.0268887	0.0320455	0.000101118	0.503735
	Conduct	26 yr	Child	-0.00742545	0.0287384	1.15903e-05	0.840944
	Emotion	2 yr	Parent	0.0675934	0.0205097	0.00156644	0.0035669
	Emotion	3 yr	Parent	0.0607929	0.0254894	0.000797283	0.0378588
	Emotion	4 yr	Parent	0.0864013	0.0288048	0.000899635	0.00819281
	Emotion	7 yr	Parent	-0.0239667	0.0362013	4.22926e-05	0.611482
	Emotion	9 yr	Parent	-0.0274938	0.0542869	5.19406e-05	0.703641
	Emotion	12 yr	Parent	0.0113857	0.0420731	8.46821e-06	0.833217
	Emotion	21 yr	Parent	-0.0579949	0.0527711	0.000154482	0.368014
	Emotion	7 yr	Teacher	0.0517987	0.0386398	0.000210313	0.268506
	Emotion	9 yr	Teacher	-0.00394063	0.0584231	1.10559e-06	0.962753
	Emotion	12 yr	Teacher	0.0393206	0.0434092	0.00011479	0.468521
	Emotion	12 yr	Child	0.0350525	0.0451759	6.9821e-05	0.542459
	Emotion	16 yr	Child	0.0588181	0.0531468	0.000164068	0.364729
	Emotion	21 yr	Child	-0.0831964	0.0654647	0.000231965	0.292246
	Emotion	26 yr	Child	-0.0905639	0.0712853	0.000280134	0.292246
	Hyperactivity	2 yr	Parent	-0.0686657	0.0399013	0.000427157	0.148736
	Hyperactivity	3 yr	Parent	-0.0660224	0.0393867	0.000394099	0.15987
	Hyperactivity	4 yr	Parent	-0.125739	0.0467973	0.000721916	0.0177897
	Hyperactivity	7 yr	Parent	0.0445521	0.0503625	7.55461e-05	0.479913
	Hyperactivity	9 yr	Parent	-0.095312	0.0686028	0.00039098	0.252643
	Hyperactivity	12 yr	Parent	0.0618677	0.0493895	0.000181432	0.297078
	Hyperactivity	16 yr	Parent	0.210656	0.04514	0.00289885	2.66674e-05
	Hyperactivity	21 yr	Parent	0.290336	0.0452771	0.00523004	3.15744e-09
	Hyperactivity	7 yr	Teacher	0.0532545	0.0580559	9.81167e-05	0.462259
	Hyperactivity	9 yr	Teacher	-0.0160338	0.0772472	1.05003e-05	0.877915
	Hyperactivity	12 yr	Teacher	0.0813673	0.059483	0.000261232	0.258717
	Hyperactivity	12 yr	Child	0.146519	0.0503737	0.000980165	0.0100974
	Hyperactivity	16 yr	Child	0.346284	0.0540047	0.00547902	3.15744e-09
	Hyperactivity	21 yr	Child	0.121624	0.0534016	0.000744724	0.0482646
	Hyperactivity	26 yr	Child	0.0894176	0.0579104	0.000413743	0.198012
	Peer Problems	2 yr	Parent	0.119888	0.0237308	0.0037415	4.41876e-06
	Peer Problems	3 yr	Parent	0.191622	0.0225486	0.010137	1.33975e-15
	Peer Problems	4 yr	Parent	0.256816	0.0302528	0.00716832	1.33975e-15
	Peer Problems	7 yr	Parent	0.254438	0.027748	0.00804833	4.45065e-18
	Peer Problems	9 yr	Parent	0.273573	0.043676	0.00788424	6.98705e-09
	Peer Problems	12 yr	Parent	0.155372	0.0329961	0.00255735	2.26615e-05
	Peer Problems	21 yr	Parent	-0.000530743	0.0397243	2.28271e-08	0.991858
	Peer Problems	7 yr	Teacher	0.0872054	0.0322123	0.000855056	0.0169536
	Peer Problems	9 yr	Teacher	0.0557358	0.0454546	0.000364803	0.307653
	Peer Problems	12 yr	Teacher	0.12215	0.0379678	0.00144409	0.00437878
	Peer Problems	12 yr	Child	0.0710259	0.0347223	0.00048495	0.0804388
	Peer Problems	16 yr	Child	0.0915057	0.0352073	0.000904324	0.0220983
	Peer Problems	21 yr	Child	-0.00871886	0.0439052	5.66517e-06	0.882774
	Peer Problems	26 yr	Child	-0.0150293	0.0463289	1.82702e-05	0.811557
	Prosocial	2 yr	Parent	0.152237	0.0543312	0.00114154	0.0133762
	Prosocial	3 yr	Parent	0.0884242	0.0451156	0.000538928	0.0948873
	Prosocial	4 yr	Parent	0.0679841	0.0375041	0.000328714	0.12463
	Prosocial	7 yr	Parent	-0.115188	0.0350022	0.00104397	0.00357293
	Prosocial	9 yr	Parent	-0.0919987	0.0490782	0.000710662	0.113211
	Prosocial	12 yr	Parent	-0.094273	0.0358194	0.000798589	0.0204349
	Prosocial	16 yr	Parent	-0.0608381	0.0454337	0.000239082	0.268506
	Prosocial	21 yr	Parent	-0.0918224	0.0448047	0.00053618	0.080101
	Prosocial	7 yr	Teacher	0.0583648	0.0516962	0.000148779	0.353006
	Prosocial	9 yr	Teacher	-0.012634	0.0715904	7.57382e-06	0.89161
	Prosocial	12 yr	Teacher	-0.00695392	0.0503987	2.67801e-06	0.91583
	Prosocial	12 yr	Child	0.011793	0.0413715	9.41964e-06	0.830879
	Prosocial	16 yr	Child	-0.0210394	0.0453968	2.87801e-05	0.725965
	Prosocial	21 yr	Child	-0.0276816	0.0453936	5.34116e-05	0.639372
	Prosocial	26 yr	Child	-0.0517105	0.0503991	0.00018273	0.401808
	SDQ Total Problems	2 yr	Parent	0.142828	0.0773239	0.000491955	0.118695
	SDQ Total Problems	3 yr	Parent	0.165405	0.0806092	0.000590097	0.0800173
	SDQ Total Problems	4 yr	Parent	0.212283	0.0923842	0.00052809	0.0459859
	SDQ Total Problems	7 yr	Parent	0.299899	0.0994854	0.000876126	0.00788062
	SDQ Total Problems	9 yr	Parent	0.206959	0.149459	0.000388235	0.252829
	SDQ Total Problems	12 yr	Parent	0.318264	0.111545	0.000940379	0.0117869
	SDQ Total Problems	16 yr	Parent	0.267358	0.0732145	0.00177531	0.00113558
	SDQ Total Problems	21 yr	Parent	0.328841	0.117331	0.00100257	0.0133762
	SDQ Total Problems	7 yr	Teacher	0.229734	0.111803	0.000492091	0.0798547
	SDQ Total Problems	9 yr	Teacher	0.0565488	0.153387	3.29963e-05	0.786228
	SDQ Total Problems	12 yr	Teacher	0.281694	0.121174	0.000754325	0.0433914
	SDQ Total Problems	12 yr	Child	0.318787	0.118773	0.000834724	0.0178369
	SDQ Total Problems	16 yr	Child	0.615255	0.120321	0.00349089	3.34595e-06
	SDQ Total Problems	21 yr	Child	0.0569518	0.141917	2.31346e-05	0.765974
	SDQ Total Problems	26 yr	Child	-0.0238635	0.156055	4.05964e-06	0.906065
	Height	birth	Parent/Child	0.792165	0.124231	0.00671108	3.6512e-09
	Height	7 yr	Parent/Child	0.58427	0.148923	0.00206651	0.00048909
	Height	12 yr	Parent/Child	0.36936	0.19985	0.00046866	0.118695
	Height	14 yr	Parent/Child	0.709583	0.276353	0.00162483	0.0239529
	Height	16 yr	Parent/Child	0.99294	0.333789	0.00276636	0.00864669
	Height	21 yr	Parent/Child	1.54086	0.248868	0.00560827	1.0355e-08
	Height	26 yr	Parent/Child	1.09892	0.253458	0.00303603	0.000105731
	BMI	birth (weight)	Parent/Child	113.538	9.53734	0.0111154	6.59267e-30
	BMI	3 yr	Parent/Child	0.0612465	0.0530417	0.000257974	0.340835
	BMI	4 yr	Parent/Child	0.0191562	0.0468258	2.28565e-05	0.76175
	BMI	7 yr	Parent/Child	0.0933209	0.0493504	0.000480843	0.110067
	BMI	12 yr	Parent/Child	0.0127801	0.0707507	4.47897e-06	0.890563
	BMI	14 yr	Parent/Child	0.00577731	0.0931254	9.50063e-07	0.962753
	BMI	16 yr	Parent/Child	-0.0679288	0.115052	0.000109266	0.652688
	BMI	21 yr	Parent/Child	0.107885	0.112194	0.000142083	0.440193
	BMI	26 yr	Parent/Child	0.168602	0.135862	0.000252732	0.302058
	GCSE	GCSE Humanities	Child	0.0630027	0.0295914	0.000517437	0.0690011
	GCSE	GCSE Language	Child	0.0881755	0.0392405	0.000921217	0.0518461
	A/AS-Level	AL Technology	Child	0.110501	0.0810558	0.00178554	0.260302
	A/AS-Level	AL Humanities	Child	0.011761	0.0349887	2.48593e-05	0.804134
	A/AS-Level	AL Language	Child	0.0197621	0.100993	5.83652e-05	0.882774
	A/AS-Level	AL Vocational	Child	-0.0380648	0.0668306	0.000233671	0.664055
	Home Environment	Literacy Environment (10 yr)	Child	0.0564549	0.0197453	0.00202789	0.0116819
	Home Environment	Maths Environment (10 yr)	Child	0.00603535	0.0217322	1.91707e-05	0.831921
	Home Environment	Literacy Environment (12 yr)	Child	0.088374	0.0158817	0.00550178	3.28446e-07
	Home Environment	Maths Environment (12 yr)	Child	0.0225592	0.0172153	0.000235208	0.278432
	PISA Outcomes	PISA Homework Behaviour and Feedback (16 yr)	Child	-0.10878	0.0751548	0.000542172	0.232103
	PISA Outcomes	PISA Attitudes to School (16 yr)	Child	-0.0199448	0.0190075	0.000282822	0.391471
	PISA Outcomes	PISA Maths Self-Efficacy (16 yr)	Child	0.248134	0.17685	0.000507511	0.247295
	PISA Outcomes	PISA Maths Interest (16 yr)	Child	-0.0448404	0.0301948	0.000568356	0.21863
	PISA Outcomes	PISA Time on Maths (16 yr)	Child	0.00354142	0.0559777	1.04176e-06	0.962753
	SPAA Scales	Spatial Abilities (18 yr)	Child	0.0244351	0.0256315	0.000385928	0.44426
	SPAA Scales	Spatial Anxiety (18 yr)	Child	-0.00298035	0.0281243	4.76642e-06	0.937019
	SPAA Scales	Maths Anxiety (18 yr)	Child	0.0378265	0.041214	0.000357415	0.462259
	Financial Outcomes	Financial Wellbeing (21 yr)	Child	-0.0184604	0.0200676	0.000124504	0.462259
	Financial Outcomes	Financial Products (21 yr)	Child	-0.000161705	0.016974	1.33505e-08	0.992399
	Financial Outcomes	Money Attitudes (21 yr)	Child	-0.041047	0.0151321	0.00108138	0.0167964
	Financial Outcomes	Economic Vulnerability (26 yr)	Child	0.00821279	0.0175246	3.5055e-05	0.723851
	Financial Outcomes	Twin SES Composite (26 yr)	Child	0.00194354	0.024796	9.87714e-07	0.956958
	Adolescence	Psychological Wellbeing (16 yr)	Child	-0.00544601	0.00308764	0.000856064	0.136929
	Adolescence	Subjective Wellbeing (16 yr)	Child	-0.0119702	0.00378217	0.0030906	0.00510819
	Adolescence	Life Satisfaction Family (16 yr)	Child	-0.126542	0.0297799	0.0044276	0.000148983
	Adolescence	Life Satisfaction Friends (16 yr)	Child	0.0114331	0.0240176	5.57553e-05	0.719964
	Adolescence	Life Satisfaction Living Env (16 yr)	Child	-0.0472381	0.0327851	0.000509445	0.233106
	Adolescence	Life Satisfaction School (16 yr)	Child	-0.015851	0.0321222	5.98836e-05	0.710017
	Adolescence	Life Satisfaction Self (16 yr)	Child	-0.0306475	0.0239981	0.000400659	0.291021
	Adolescence	Life Satisfaction Total (16 yr)	Child	-0.0391919	0.0193589	0.00100823	0.0834304
	Adolescence	Hopefulness Agency (16 yr)	Child	-0.0494253	0.0234491	0.00109172	0.0716794
	Adolescence	Hopefulness Pathways (16 yr)	Child	0.0117387	0.0257783	5.10221e-05	0.726287
	Adolescence	Hopefulness Total (16 yr)	Child	-0.0193258	0.0226206	0.000179527	0.496242
	Adolescence	Subjective Happiness (16 yr)	Child	-0.0583789	0.0364092	0.000631123	0.180316
	Adolescence	Gratitude (16 yr)	Child	-0.0187557	0.0268055	0.000120393	0.590581
	Adolescence	Curiosity Explore (16 yr)	Child	0.0645459	0.032175	0.000990735	0.086744
	Adolescence	Curiosity Flow (16 yr)	Child	0.0849879	0.0358257	0.00138692	0.0388004
	Adolescence	Curiosity Total (16 yr)	Child	0.0727276	0.0287678	0.00157289	0.0265109
	Adolescence	Ambition (16 yr)	Child	-0.0365511	0.0229381	0.000707965	0.1811
	Adolescence	GRIT Consistency (16 yr)	Child	-0.0876282	0.0266424	0.00295263	0.00357293
	Adolescence	GRIT Perseverance (16 yr)	Child	-0.0857788	0.0208257	0.00470867	0.000235981
	Adolescence	GRIT Total (16 yr)	Child	-0.0890182	0.0196613	0.00558482	4.85129e-05
	Adolescence	Optimism LOT-R (16 yr)	Child	-0.0438856	0.0239729	0.000917548	0.121521
	Adolescence	Academic Self-Concept (16 yr)	Child	0.0011637	0.0211126	8.47672e-07	0.965853
	Adulthood	Self-Control (21 yr)	Child	0.405335	0.102251	0.00228581	0.000424916
	Adulthood	Future Consequences (21 yr)	Child	0.0318524	0.022704	0.000287127	0.247295
	Adulthood	GOALS Fulfilment (21 yr)	Child	-0.0405862	0.0698708	4.76824e-05	0.658241
	Adulthood	GOALS Relationships (21 yr)	Child	-0.0558112	0.0845176	6.1613e-05	0.611482
	Adulthood	Purpose in Life (21 yr)	Child	-0.0487837	0.019513	0.000883027	0.0283311
	Adulthood	Ambition (21 yr)	Child	-0.0758127	0.091946	0.000105705	0.512408
	Adulthood	Depression (21 yr)	Child	0.0463474	0.100783	3.04111e-05	0.726055
	Adulthood	Depression (26 yr)	Child	0.102619	0.162131	6.50625e-05	0.627061
	Adulthood	Quality of Life (26 yr)	Child	-0.0286347	0.0249387	0.000230672	0.343292
	General Cognitive Ability (g)	Cross Time	Cross Rater	0.0486143	0.00660186	0.0041778	6.79352e-12
	Verbal Ability	Cross Time	Cross Rater	0.0703206	0.00724263	0.00724079	3.22945e-20
	Nonverbal Ability	Cross Time	Cross Rater	0.040642	0.00727643	0.00240788	3.02277e-07
	ARBQ Shyness	Cross Time	Cross Rater	-0.019612	0.0081203	0.000451102	0.0352382
	ARBQ Fear	Cross Time	Cross Rater	-0.037942	0.00594463	0.00314192	3.54767e-09
	ARBQ Obsessive-Compulsive	Cross Time	Cross Rater	0.0322948	0.00783722	0.00131202	0.000233986
	ARBQ Negative Affect	Cross Time	Cross Rater	0.00368542	0.00550209	3.47114e-05	0.607901
	ARBQ Negative Cognition	Cross Time	Cross Rater	0.0108351	0.00531446	0.000321498	0.0809272
	ARBQ Anxiety Total	Cross Time	Cross Rater	-0.00687289	0.00938201	4.15182e-05	0.569324
	Conners Inattention	Cross Time	Cross Rater	0.0380902	0.0104674	0.00102347	0.00116436
	Conners Inattention	Cross Time	Parent	0.0402123	0.0106062	0.00111092	0.000750549
	Conners Hyperactivity-Impulsivity	Cross Time	Cross Rater	0.0177816	0.0111639	0.000196244	0.1811
	Conners Hyperactivity-Impulsivity	Cross Time	Parent	0.0167906	0.011203	0.000173764	0.214553
	Conners Total	Cross Time	Cross Rater	0.0347766	0.0113437	0.000726643	0.00691371
	Conners Total	Cross Time	Parent	0.0348291	0.0114361	0.000717109	0.00727757
	SDQ Conduct	Cross Time	Cross Rater	0.0125032	0.00631486	0.000303218	0.0912855
	SDQ Conduct	Cross Time	Parent	0.0116597	0.00687773	0.00022231	0.155043
	SDQ Conduct	Cross Time	Teacher	0.00426936	0.00769947	2.37882e-05	0.672722
	SDQ Conduct	Cross Time	Child	0.00831033	0.00577651	0.000160105	0.233106
	SDQ Emotion	Cross Time	Cross Rater	0.00140788	0.00406516	9.27989e-06	0.800184
	SDQ Emotion	Cross Time	Parent	0.00281205	0.00494601	2.5009e-05	0.664055
	SDQ Emotion	Cross Time	Teacher	0.00155957	0.0050883	7.26821e-06	0.819551
	SDQ Emotion	Cross Time	Child	-0.0041521	0.00512278	5.08242e-05	0.520751
	SDQ Hyperactivity	Cross Time	Cross Rater	0.0059494	0.00706366	5.48822e-05	0.503088
	SDQ Hyperactivity	Cross Time	Parent	-0.000171298	0.00770987	3.81927e-08	0.987286
	SDQ Hyperactivity	Cross Time	Teacher	-0.00360142	0.00990047	1.02377e-05	0.788045
	SDQ Hyperactivity	Cross Time	Child	0.0251577	0.00553191	0.0015976	4.40069e-05
	SDQ Peer Problems	Cross Time	Cross Rater	0.0367758	0.00473887	0.00463795	3.58372e-13
	SDQ Peer Problems	Cross Time	Parent	0.0572799	0.00557976	0.00808752	1.64324e-22
	SDQ Peer Problems	Cross Time	Teacher	0.0176981	0.00547386	0.000808134	0.00416823
	SDQ Peer Problems	Cross Time	Child	0.000574228	0.00466845	1.17056e-06	0.9256
	SDQ Prosocial	Cross Time	Cross Rater	-0.00685194	0.00646058	8.70194e-05	0.385856
	SDQ Prosocial	Cross Time	Parent	-0.0100541	0.00690755	0.000163884	0.229385
	SDQ Prosocial	Cross Time	Teacher	0.00832365	0.00662691	0.000122046	0.296744
	SDQ Prosocial	Cross Time	Child	-0.0032507	0.00524487	2.97194e-05	0.635144
	SDQ Total Problems	Cross Time	Cross Rater	0.0237382	0.0078192	0.000712577	0.00745513
	SDQ Total Problems	Cross Time	Parent	0.0252767	0.00843159	0.000694848	0.00819281
	SDQ Total Problems	Cross Time	Teacher	0.00947648	0.00907293	8.43978e-05	0.39305
	SDQ Total Problems	Cross Time	Child	0.0111353	0.0060614	0.000261044	0.120235
	Socioeconomic Status	SES (Birth)	Parent	0.20894	0.0183483	0.0105626	1.34859e-27
	Socioeconomic Status	SES (Age 7)	Parent	0.0749684	0.0204532	0.00138255	0.00110204
	Socioeconomic Status	SES (Age 16)	Parent	0.0850251	0.0304678	0.00178177	0.0137848
	Socioeconomic Status	SES (Age 21)	Child	0.0633428	0.0229478	0.000970157	0.014809
	Polygenic g Score	Polygenic g Score	N/A	1.48058	0.267835	0.00235871	3.827e-07
Genotyping Chip	g	2 yr	Child	0.0176419	0.0252793	7.19249e-05	0.618765
	g	3 yr	Child	-0.0399064	0.0255573	0.000369333	0.212161
	g	4 yr	Child	-0.0295346	0.0208746	0.000205908	0.261294
	g	7 yr	Child	-0.0753081	0.0242793	0.00134808	0.0087469
	g	9 yr	Child	-0.0429082	0.0288326	0.000465349	0.236345
	g	10 yr	Child	0.0220285	0.0321306	0.000125061	0.624588
	g	12 yr	Child	0.0100928	0.0242539	2.63922e-05	0.76686
	g	14 yr	Child	-0.055972	0.0306777	0.000783201	0.143576
	g	16 yr	Child	-0.0413827	0.0331916	0.000429581	0.332333
	g	25 yr	Child	-0.519907	0.234095	0.00140851	0.0743524
	verbal ability	2 yr	Child	-0.00747359	0.0253422	1.2674e-05	0.831377
	verbal ability	3 yr	Child	-0.0259744	0.0252957	0.000156738	0.439515
	verbal ability	4 yr	Child	-0.042751	0.0206197	0.000438934	0.0945838
	verbal ability	7 yr	Child	-0.0834249	0.0246021	0.00160921	0.00383197
	verbal ability	9 yr	Child	-0.0286786	0.0286358	0.000205784	0.452011
	verbal ability	10 yr	Child	0.0187044	0.0318709	9.01091e-05	0.67452
	verbal ability	12 yr	Child	1.52863	0.902899	0.000390198	0.174775
	verbal ability	16 yr	Child	-0.0847704	0.13593	9.73419e-05	0.656138
	verbal ability	25 yr	Child	-0.187857	0.132012	0.000577248	0.259753
	nonverbal ability	2 yr	Child	0.04239	0.025121	0.000414724	0.175198
	nonverbal ability	3 yr	Child	-0.0480482	0.0245667	0.000541296	0.1171
	nonverbal ability	4 yr	Child	-0.00523857	0.0206333	6.42919e-06	0.851452
	nonverbal ability	7 yr	Child	-0.0419135	0.0240083	0.000424007	0.160154
	nonverbal ability	9 yr	Child	-0.0557522	0.0289139	0.00077934	0.122727
	nonverbal ability	10 yr	Child	0.00917616	0.0319344	2.17333e-05	0.833067
	nonverbal ability	12 yr	Child	0.622018	0.328699	0.000463831	0.130175
	nonverbal ability	16 yr	Child	-0.266677	0.122779	0.00129189	0.0818619
	nonverbal ability	25 yr	Child	-0.348844	0.129106	0.0020751	0.0250333
	Early Verbal Abilities	MB-CDI Vocabulary (2 yr)	Child	0.14729	0.63283	7.82367e-06	0.861903
	Early Verbal Abilities	Word Use (2 yr)	Child	-0.0412688	0.0320097	0.000240143	0.314804
	Early Verbal Abilities	Sentence Complexity (2 yr)	Child	-0.0112763	0.0196694	4.76092e-05	0.680451
	Early Verbal Abilities	MB-CDI Vocabulary (3 yr)	Child	0.596867	0.643392	0.000127936	0.487131
	Early Verbal Abilities	Word Use (3 yr)	Child	-0.0205395	0.0732439	1.16812e-05	0.836482
	Early Verbal Abilities	Sentence Complexity (3 yr)	Child	-0.0725496	0.0272114	0.00105479	0.0265807
	Early Verbal Abilities	MB-CDI Vocabulary (4 yr)	Child	-0.0871069	0.199128	1.91792e-05	0.757993
	Early Verbal Abilities	Picture Vocabulary (4 yr)	Child	-0.0113869	0.0289691	1.54828e-05	0.77717
	Early Verbal Abilities	Sentence Complexity (4 yr)	Child	-0.0499491	0.0149447	0.00113073	0.00437424
	Childhood Verbal Abilities	Vocabulary (7 yr)	Child	-0.291031	0.10379	0.00109602	0.01917
	Childhood Verbal Abilities	Similarities (7 yr)	Child	-0.229975	0.072515	0.00140315	0.00723149
	Childhood Verbal Abilities	TOWRE Reading (7 yr)	Child	-0.155916	0.0245148	0.00568334	8.43834e-09
	Childhood Verbal Abilities	Non-Word Recognition (7 yr)	Child	-0.161168	0.0803921	0.00161669	0.106394
	Childhood Verbal Abilities	Words/Vocabulary (9 yr)	Child	-0.259378	0.16793	0.000484657	0.218423
	Childhood Verbal Abilities	General Knowledge (9 yr)	Child	-0.0232598	0.0804666	1.7136e-05	0.833067
	Childhood Verbal Abilities	Vocabulary (10 yr)	Child	0.248775	0.221249	0.000328199	0.392357
	Childhood Verbal Abilities	PIAT Reading (10 yr)	Child	-0.298911	0.2932	0.000241648	0.442938
	Childhood Verbal Abilities	Author Recognition (10 yr)	Child	-0.0150353	0.124064	3.9113e-06	0.924669
	Childhood Verbal Abilities	General Knowledge (10 yr)	Child	-0.0189543	0.114128	7.1586e-06	0.900086
	Childhood Verbal Abilities	Vocabulary (12 yr)	Child	0.0689821	0.153875	2.92442e-05	0.753383
	Childhood Verbal Abilities	TOAL Language (12 yr)	Child	0.191812	0.159588	0.000224687	0.352784
	Childhood Verbal Abilities	PIAT Reading (12 yr)	Child	0.298902	0.177158	0.000344932	0.175198
	Childhood Verbal Abilities	Yes/No Reading Fluency (12 yr)	Child	0.549336	0.295688	0.000424204	0.136882
	Childhood Verbal Abilities	TOWRE Reading (12 yr)	Child	-0.014214	0.0238971	5.06613e-05	0.672164
	Childhood Verbal Abilities	Author Recognition (12 yr)	Child	0.0546556	0.0920619	5.15114e-05	0.672164
	Childhood Verbal Abilities	Figurative Language (12 yr)	Child	0.004628	0.0603382	8.37562e-07	0.946736
	Childhood Verbal Abilities	General Knowledge (12 yr)	Child	0.121744	0.0799258	0.000317773	0.224703
	Adolescence Verbal Abilities	Vocabulary (14 yr)	Child	-0.476562	0.144767	0.00213665	0.00487341
	Adolescence Verbal Abilities	Vocabulary (16 yr)	Child	-0.0847704	0.13593	9.73419e-05	0.656138
	Early Adulthood Verbal Abilities	Vocabulary (25 yr)	Child	-0.0619971	0.047885	0.000458412	0.313123
	Early Adulthood Verbal Abilities	Missing Letter (25 yr)	Child	-0.0872924	0.0588268	0.000623034	0.237308
	Early Adulthood Verbal Abilities	Verbal Analogies (25 yr)	Child	-0.0531984	0.058634	0.000234071	0.496675
	Early Nonverbal Abilities	Total PARCA (2 yr)	Child	0.0402706	0.0245479	0.000385246	0.190304
	Early Nonverbal Abilities	Parent-Report PARCA (2 yr)	Child	-0.0206076	0.0836185	8.74651e-06	0.85527
	Early Nonverbal Abilities	Parent-Admin PARCA (2 yr)	Child	0.0767038	0.0248966	0.00137336	0.00927633
	Early Nonverbal Abilities	Drawing Test (2 yr)	Child	0.0343283	0.0241326	0.000292367	0.259753
	Early Nonverbal Abilities	Matching Test (2 yr)	Child	0.141462	0.0517004	0.00110644	0.0227344
	Early Nonverbal Abilities	Block Test (2 yr)	Child	0.201602	0.07318	0.00111632	0.0218817
	Early Nonverbal Abilities	Folding Test (2 yr)	Child	0.0135063	0.0215853	6.00181e-05	0.656138
	Early Nonverbal Abilities	Copy Test (2 yr)	Child	0.128068	0.0616387	0.000647475	0.0945838
	Early Nonverbal Abilities	Total PARCA (3 yr)	Child	-0.0590703	0.0242283	0.00082708	0.0458842
	Early Nonverbal Abilities	Parent-Report PARCA (3 yr)	Child	-0.0762755	0.0782499	0.000133284	0.46561
	Early Nonverbal Abilities	Parent-Admin PARCA (3 yr)	Child	-0.0112199	0.00393767	0.00113964	0.0174836
	Early Nonverbal Abilities	Odd One Out (3 yr)	Child	-0.159817	0.077072	0.000604988	0.0945838
	Early Nonverbal Abilities	Drawing Test (3 yr)	Child	-0.0257679	0.0320941	9.11561e-05	0.550646
	Early Nonverbal Abilities	Matching Test (3 yr)	Child	-0.199507	0.0749873	0.00100246	0.0267395
	Early Nonverbal Abilities	Total PARCA (4 yr)	Child	-0.0162826	0.0204332	6.24228e-05	0.551836
	Early Nonverbal Abilities	Parent-Report PARCA (4 yr)	Child	-0.0190951	0.0433143	1.92688e-05	0.757366
	Early Nonverbal Abilities	Parent-Admin PARCA (4 yr)	Child	-0.00299097	0.00281019	0.000113244	0.420605
	Early Nonverbal Abilities	Odd One Out (4 yr)	Child	-0.047723	0.0484094	9.60039e-05	0.461199
	Early Nonverbal Abilities	Drawing Test (4 yr)	Child	-0.0614289	0.0339364	0.0003265	0.14676
	Early Nonverbal Abilities	Draw-a-Man Test (4 yr)	Child	-0.195774	0.0590223	0.00111845	0.00461359
	Early Nonverbal Abilities	Puzzle Test (4 yr)	Child	0.170171	0.0538895	0.000999554	0.00747917
	Childhood Nonverbal Abilities	Conceptual Grouping (7 yr)	Child	-0.126537	0.0596497	0.000625054	0.0879434
	Childhood Nonverbal Abilities	Picture Completion (7 yr)	Child	-0.0414459	0.0768168	4.04804e-05	0.699846
	Childhood Nonverbal Abilities	Shapes Test (9 yr)	Child	-0.183857	0.126507	0.000429555	0.249027
	Childhood Nonverbal Abilities	Puzzle Test (9 yr)	Child	-0.371386	0.178757	0.000902771	0.0945838
	Childhood Nonverbal Abilities	Ravens (10 yr)	Child	0.203497	0.259279	0.000158575	0.556987
	Childhood Nonverbal Abilities	Picture Completion (10 yr)	Child	-0.0786085	0.127374	9.89173e-05	0.658153
	Childhood Nonverbal Abilities	NFER Maths (10 yr)	Child	0.389042	0.356352	0.000302419	0.407086
	Childhood Nonverbal Abilities	Ravens (12 yr)	Child	-0.0316073	0.0770905	2.37897e-05	0.76973
	Childhood Nonverbal Abilities	Hidden Shapes (12 yr)	Child	0.0374956	0.0884546	2.3525e-05	0.766428
	Childhood Nonverbal Abilities	Jigsaws (12 yr)	Child	0.103175	0.0576058	0.000428792	0.148916
	Childhood Nonverbal Abilities	NFER Maths (12 yr)	Child	0.581627	0.306936	0.000465098	0.130147
	Childhood Nonverbal Abilities	Maths: Understanding Numbers (12 yr)	Child	0.359449	0.122417	0.00111598	0.0136983
	Childhood Nonverbal Abilities	Maths: Non-Numerical Processes (12 yr)	Child	0.0438363	0.107623	2.14981e-05	0.769751
	Childhood Nonverbal Abilities	Maths: Computation & Knowledge (12 yr)	Child	0.218733	0.145025	0.00029469	0.229311
	Adolescence Nonverbal Abilities	Ravens (14 yr)	Child	-0.0226143	0.106072	1.06372e-05	0.868239
	Adolescence Nonverbal Abilities	Science (14 yr)	Child	-0.396145	0.242154	0.000615978	0.190333
	Adolescence Nonverbal Abilities	Understanding Number (16 yr)	Child	-0.133861	0.139476	0.000265227	0.474559
	Early Adulthood Nonverbal Abilities	Bricks 2D Rotation (18 yr)	Child	0.0362089	0.0677845	0.000123725	0.699846
	Early Adulthood Nonverbal Abilities	Bricks 2D Rotation & Visualisation (18 yr)	Child	0.0448266	0.0791022	0.000141203	0.683787
	Early Adulthood Nonverbal Abilities	Bricks 2D Visualisation (18 yr)	Child	-0.0989097	0.0786175	0.000704558	0.329388
	Early Adulthood Nonverbal Abilities	Bricks 3D Rotation (18 yr)	Child	-0.103021	0.0709501	0.000932857	0.249027
	Early Adulthood Nonverbal Abilities	Bricks 3D Rotation & Visualisation (18 yr)	Child	0.0118011	0.0559548	1.95774e-05	0.868239
	Early Adulthood Nonverbal Abilities	Bricks 3D Visualisation (18 yr)	Child	-0.0893138	0.0840791	0.00050059	0.420605
	Early Adulthood Nonverbal Abilities	Bricks (18 yr)	Child	-0.0246172	0.0474394	0.000125347	0.706397
	Early Adulthood Nonverbal Abilities	Navigation (18 yr)	Child	-0.00438602	0.00524123	0.000363086	0.537966
	Early Adulthood Nonverbal Abilities	Ravens (25 yr)	Child	-0.232363	0.0784132	0.00249199	0.0129802
	Early Adulthood Nonverbal Abilities	Visual Puzzles (25 yr)	Child	-0.129993	0.0691582	0.000980996	0.133332
	English Achievement	7 yr	Teacher	-0.070304	0.0124283	0.00374478	3.92109e-07
	English Achievement	9 yr	Teacher	-0.0734081	0.0208888	0.00301042	0.00266134
	English Achievement	10 yr	Teacher	-0.0691533	0.0222536	0.00224799	0.00870042
	English Achievement	12 yr	Teacher	-0.0419229	0.0241298	0.000506971	0.16227
	English Achievement	16 yr	Child	-0.0555245	0.0259739	0.000499287	0.0855442
	English Achievement	18 yr	Child	-0.0302465	0.0579421	0.000148559	0.706397
	Maths Achievement	7 yr	Teacher	-0.065327	0.0126861	0.00311617	4.38461e-06
	Maths Achievement	9 yr	Teacher	-0.0646549	0.0215505	0.0022099	0.0116264
	Maths Achievement	10 yr	Teacher	-0.0645546	0.0230006	0.00184701	0.01917
	Maths Achievement	12 yr	Teacher	-0.00306147	0.0266531	2.24955e-06	0.924991
	Maths Achievement	16 yr	Child	-0.0621121	0.0306373	0.000451602	0.101861
	Maths Achievement	18 yr	Child	0.04284	0.064354	0.000222749	0.633431
	Science Achievement	9 yr	Teacher	-0.0496349	0.0185301	0.00176108	0.0258806
	Science Achievement	10 yr	Teacher	-0.0778385	0.0205239	0.00336273	0.00116773
	Science Achievement	12 yr	Teacher	-0.021125	0.0245583	0.000126534	0.522273
	Science Achievement	16 yr	Child	-0.0137677	0.0287765	2.67777e-05	0.732784
	Science Achievement	18 yr	Child	0.0379152	0.0570572	0.000172393	0.633431
	Core-Subject Achievement	7 yr	Teacher	-0.067108	0.011798	0.00380309	3.48684e-07
	Core-Subject Achievement	9 yr	Teacher	-0.0646689	0.0187423	0.00293388	0.0032287
	Core-Subject Achievement	10 yr	Teacher	-0.0705143	0.02036	0.002831	0.00312156
	Core-Subject Achievement	12 yr	Teacher	-0.0217558	0.0238695	0.000145137	0.495368
	Core-Subject Achievement	14 yr	Parent	-0.0042954	0.0288863	5.16144e-06	0.907607
	Core-Subject Achievement	16 yr	Child	-0.0462731	0.0260334	0.000343437	0.151825
	Core-Subject Achievement	18 yr	Child	0.00981826	0.030252	1.86955e-05	0.81263
	Core-Subject Achievement	21 yr	Child	-0.0561067	0.0249876	0.000745485	0.0707365
	Educational Attainment	Years of Schooling (26 yr)	Child	-0.06798	0.0441912	0.000303801	0.220093
	ARBQ Shyness	3 yr	Parent	-0.00523866	0.0374146	2.75423e-06	0.911793
	ARBQ Shyness	4 yr	Parent	0.011203	0.0313596	1.27965e-05	0.799493
	ARBQ Shyness	7 yr	Parent	0.0132739	0.0373615	1.21851e-05	0.799493
	ARBQ Shyness	9 yr	Parent	0.0503577	0.050088	0.000204366	0.450967
	ARBQ Shyness	16 yr	Parent	0.0450619	0.0286192	0.000330621	0.208579
	ARBQ Shyness	7 yr	Teacher	0.0186124	0.031779	4.07567e-05	0.67452
	ARBQ Fear	3 yr	Parent	0.031086	0.022532	0.000266584	0.275378
	ARBQ Fear	4 yr	Parent	0.0870561	0.0263084	0.00109423	0.00468514
	ARBQ Fear	7 yr	Parent	0.0331954	0.0402108	6.57908e-05	0.541635
	ARBQ Fear	9 yr	Parent	-0.0039784	0.0524382	1.164e-06	0.946736
	ARBQ Fear	16 yr	Parent	-0.0183254	0.0222252	9.06392e-05	0.541635
	ARBQ Fear	7 yr	Teacher	0.023574	0.0196424	0.00018411	0.352784
	ARBQ OCB	4 yr	Parent	0.056399	0.0360026	0.000245463	0.210956
	ARBQ OCB	7 yr	Parent	0.134678	0.0350908	0.0014194	0.00102427
	ARBQ OCB	9 yr	Parent	0.0634996	0.0344939	0.000685955	0.139917
	ARBQ OCB	16 yr	Parent	0.0432164	0.0239136	0.000435385	0.14676
	ARBQ OCB	7 yr	Teacher	-0.0356922	0.0264287	0.000213299	0.285955
	ARBQ Negative Affect	4 yr	Parent	0.0721722	0.0171685	0.00176528	0.000274552
	ARBQ Negative Affect	7 yr	Parent	0.0644534	0.0293745	0.000464368	0.0787239
	ARBQ Negative Affect	9 yr	Parent	0.0152441	0.0418324	2.6859e-05	0.796423
	ARBQ Negative Affect	16 yr	Parent	0.0210869	0.0229564	0.000112489	0.491955
	ARBQ Negative Affect	7 yr	Teacher	0.106271	0.0345775	0.00110061	0.00939766
	ARBQ Negative Cognition	4 yr	Parent	0.0683982	0.0191742	0.00127202	0.00223167
	ARBQ Negative Cognition	7 yr	Parent	0.0901434	0.0502271	0.000310722	0.148916
	ARBQ Negative Cognition	9 yr	Parent	0.110617	0.0737097	0.000455598	0.231703
	ARBQ Negative Cognition	16 yr	Parent	0.0397809	0.0374394	0.000150509	0.420605
	ARBQ Negative Cognition	7 yr	Teacher	0.180373	0.0495351	0.00154478	0.001822
	ARBQ Total Anxiety	3 yr	Parent	0.194854	0.0970504	0.000565767	0.10611
	ARBQ Total Anxiety	4 yr	Parent	0.363158	0.0976465	0.00138403	0.00141436
	ARBQ Total Anxiety	7 yr	Parent	0.303619	0.134255	0.000493287	0.0684258
	ARBQ Total Anxiety	9 yr	Parent	0.217292	0.187782	0.000270812	0.373271
	ARBQ Total Anxiety	16 yr	Parent	0.139213	0.0964833	0.000277432	0.252125
	ARBQ Total Anxiety	7 yr	Teacher	0.304035	0.123911	0.00070225	0.044636
	Inattention	8 yr	Parent	0.368274	0.108238	0.00125579	0.00376954
	Inattention	12 yr	Parent	0.249834	0.110504	0.000590642	0.0684258
	Inattention	14 yr	Parent	0.399236	0.142018	0.00153841	0.01917
	Inattention	16 yr	Parent	0.422733	0.111417	0.00191651	0.00116773
	Inattention	21 yr	Parent	0.306777	0.102283	0.00114887	0.0116264
	Inattention	14 yr	Teacher	1.15855	0.31947	0.0101308	0.00189734
	Inattention	14 yr	Child	0.267061	0.130298	0.000825781	0.0983868
	Inattention	21 yr	Child	0.54681	0.145882	0.00219424	0.00131041
	Inattention	26 yr	Child	0.341285	0.166899	0.000732918	0.098899
	Hyper-Impuls	8 yr	Parent	0.311004	0.106688	0.00092191	0.0143308
	Hyper-Impuls	12 yr	Parent	0.217919	0.0942895	0.000617559	0.0613164
	Hyper-Impuls	14 yr	Parent	0.512329	0.113209	0.00397867	7.35651e-05
	Hyper-Impuls	16 yr	Parent	0.323472	0.0781938	0.00227837	0.000350692
	Hyper-Impuls	21 yr	Parent	0.309425	0.0853824	0.00167771	0.00189734
	Hyper-Impuls	14 yr	Teacher	0.656335	0.273192	0.00445781	0.0497821
	Hyper-Impuls	14 yr	Child	0.263391	0.12161	0.000922201	0.0819526
	Hyper-Impuls	21 yr	Child	0.473478	0.118046	0.00251211	0.000535522
	ADHD	8 yr	Parent	0.684294	0.196373	0.00131671	0.00291113
	ADHD	12 yr	Parent	0.468232	0.185325	0.00073777	0.0375651
	ADHD	14 yr	Parent	0.916267	0.230023	0.0030829	0.000590005
	ADHD	16 yr	Parent	0.746001	0.167759	0.00263072	9.67388e-05
	ADHD	21 yr	Parent	0.610235	0.161541	0.00181941	0.00120875
	ADHD	14 yr	Teacher	1.83633	0.549412	0.00857898	0.00437424
	ADHD	14 yr	Child	0.527969	0.237472	0.000971707	0.0743524
	ADHD	21 yr	Child	1.02232	0.227169	0.00315986	7.77566e-05
	Conduct	2 yr	Parent	0.0605338	0.0366645	0.000393812	0.187113
	Conduct	3 yr	Parent	0.0519581	0.036725	0.000280458	0.261294
	Conduct	4 yr	Parent	0.0852015	0.0320544	0.000706787	0.0267395
	Conduct	7 yr	Parent	0.121145	0.0325203	0.00133731	0.00140547
	Conduct	9 yr	Parent	0.0571464	0.0423317	0.000368997	0.285955
	Conduct	12 yr	Parent	0.0796183	0.0315099	0.000737725	0.0375651
	Conduct	16 yr	Parent	0.0397035	0.0322017	0.000202679	0.337581
	Conduct	21 yr	Parent	0.0285805	0.0291329	0.000122949	0.462884
	Conduct	7 yr	Teacher	0.135142	0.0297531	0.00240182	6.95107e-05
	Conduct	9 yr	Teacher	0.14902	0.0378947	0.00375216	0.000716422
	Conduct	12 yr	Teacher	0.0839828	0.0305755	0.00105246	0.0222191
	Conduct	12 yr	Child	0.0989388	0.0358136	0.000884187	0.0215627
	Conduct	16 yr	Child	0.0979196	0.0344071	0.00108407	0.0174958
	Conduct	21 yr	Child	0.0601423	0.0324873	0.000492023	0.137418
	Conduct	26 yr	Child	0.0532455	0.0294322	0.000567875	0.14676
	Emotion	2 yr	Parent	-0.0114951	0.0214367	4.15329e-05	0.699846
	Emotion	3 yr	Parent	0.0425131	0.0264021	0.000363564	0.197728
	Emotion	4 yr	Parent	0.079545	0.029594	0.000722524	0.0255664
	Emotion	7 yr	Parent	0.0191595	0.0369602	2.59301e-05	0.706397
	Emotion	9 yr	Parent	-0.00996179	0.0544693	6.77358e-06	0.888728
	Emotion	12 yr	Parent	0.0349308	0.0418871	8.04093e-05	0.538216
	Emotion	21 yr	Parent	0.0185565	0.0530301	1.56639e-05	0.801691
	Emotion	7 yr	Teacher	0.105817	0.0393497	0.000845761	0.0255664
	Emotion	9 yr	Teacher	0.0325504	0.0590229	7.39043e-05	0.694072
	Emotion	12 yr	Teacher	0.109759	0.0434385	0.000892519	0.0375651
	Emotion	12 yr	Child	0.0803871	0.0449422	0.000370932	0.148916
	Emotion	16 yr	Child	0.0328975	0.0534008	5.08435e-05	0.658153
	Emotion	21 yr	Child	0.042234	0.0663858	5.81404e-05	0.652117
	Emotion	26 yr	Child	0.0998587	0.0730249	0.000324538	0.280434
	Hyperactivity	2 yr	Parent	0.102945	0.0416599	0.000880358	0.0432257
	Hyperactivity	3 yr	Parent	0.0380986	0.0407908	0.000122387	0.487131
	Hyperactivity	4 yr	Parent	0.162272	0.0480636	0.00113936	0.00398195
	Hyperactivity	7 yr	Parent	0.238498	0.0513579	0.00207766	4.4002e-05
	Hyperactivity	9 yr	Parent	0.167071	0.0687992	0.00119352	0.0467929
	Hyperactivity	12 yr	Parent	0.0794187	0.04917	0.000301612	0.196643
	Hyperactivity	16 yr	Parent	0.115672	0.0454348	0.000864499	0.0364608
	Hyperactivity	21 yr	Parent	0.237839	0.0455517	0.00347363	3.12194e-06
	Hyperactivity	7 yr	Teacher	0.311564	0.059035	0.00323766	2.51565e-06
	Hyperactivity	9 yr	Teacher	0.277005	0.0778876	0.00307326	0.00230414
	Hyperactivity	12 yr	Teacher	0.195282	0.0594935	0.00150231	0.00496907
	Hyperactivity	12 yr	Child	0.134488	0.0501242	0.000834165	0.0257096
	Hyperactivity	16 yr	Child	0.196703	0.0543582	0.00175152	0.00189734
	Hyperactivity	21 yr	Child	0.151964	0.0541417	0.00113062	0.01917
	Hyperactivity	26 yr	Child	0.0762558	0.0593287	0.000286728	0.315732
	Peer Problems	2 yr	Parent	0.0573048	0.0247948	0.000785354	0.0613164
	Peer Problems	3 yr	Parent	0.0991344	0.0234313	0.00253189	0.000251037
	Peer Problems	4 yr	Parent	0.145223	0.031153	0.00217248	4.17366e-05
	Peer Problems	7 yr	Parent	0.0950997	0.0284288	0.00107866	0.00437424
	Peer Problems	9 yr	Parent	0.0938826	0.0439751	0.000922343	0.0856311
	Peer Problems	12 yr	Parent	0.0499416	0.0328891	0.000266557	0.225768
	Peer Problems	21 yr	Parent	0.00591218	0.0399203	2.80479e-06	0.907607
	Peer Problems	7 yr	Teacher	0.0622838	0.0328099	0.000420611	0.129943
	Peer Problems	9 yr	Teacher	0.0247278	0.0459191	7.03811e-05	0.699846
	Peer Problems	12 yr	Teacher	0.0683955	0.0380231	0.000451891	0.148717
	Peer Problems	12 yr	Child	0.0328643	0.0345543	0.000104879	0.478949
	Peer Problems	16 yr	Child	0.0701703	0.0353783	0.000526855	0.111061
	Peer Problems	21 yr	Child	0.0860171	0.0445072	0.000536295	0.122139
	Peer Problems	26 yr	Child	0.117699	0.0474356	0.0010677	0.0423749
	Prosocial	2 yr	Parent	0.0183362	0.056751	1.51953e-05	0.81263
	Prosocial	3 yr	Parent	0.0102094	0.0467304	6.70003e-06	0.866659
	Prosocial	4 yr	Parent	0.0115076	0.0385307	8.92593e-06	0.830554
	Prosocial	7 yr	Parent	-0.0563503	0.03575	0.00023969	0.208579
	Prosocial	9 yr	Parent	-0.0664802	0.0492377	0.000368821	0.285955
	Prosocial	12 yr	Parent	-0.0661471	0.0356635	0.000396764	0.137071
	Prosocial	16 yr	Parent	-0.0370328	0.0456872	8.76196e-05	0.546674
	Prosocial	21 yr	Parent	0.0312804	0.0450309	6.16296e-05	0.619343
	Prosocial	7 yr	Teacher	-0.175521	0.0526209	0.00129717	0.00437424
	Prosocial	9 yr	Teacher	-0.155375	0.0722521	0.00112336	0.0835004
	Prosocial	12 yr	Teacher	-0.0984918	0.0504284	0.000536301	0.117155
	Prosocial	12 yr	Child	-0.0137723	0.0411635	1.29769e-05	0.809379
	Prosocial	16 yr	Child	-0.110442	0.0455913	0.000785689	0.047159
	Prosocial	21 yr	Child	-0.050829	0.0460257	0.000175151	0.40217
	Prosocial	26 yr	Child	-0.0377484	0.0516325	9.27872e-05	0.594517
	SDQ Total Problems	2 yr	Parent	0.213025	0.0807338	0.00100336	0.0280961
	SDQ Total Problems	3 yr	Parent	0.250485	0.0834401	0.00126216	0.0116264
	SDQ Total Problems	4 yr	Parent	0.474264	0.094808	0.00249786	9.07711e-06
	SDQ Total Problems	7 yr	Parent	0.473383	0.101508	0.00209425	4.17366e-05
	SDQ Total Problems	9 yr	Parent	0.307663	0.149922	0.000852288	0.0983868
	SDQ Total Problems	12 yr	Parent	0.239602	0.111078	0.000537687	0.0831625
	SDQ Total Problems	16 yr	Parent	0.145537	0.0736637	0.000520318	0.112432
	SDQ Total Problems	21 yr	Parent	0.288001	0.117931	0.00076139	0.0457271
	SDQ Total Problems	7 yr	Teacher	0.617313	0.113706	0.00342508	1.18161e-06
	SDQ Total Problems	9 yr	Teacher	0.482246	0.154737	0.00235251	0.00854027
	SDQ Total Problems	12 yr	Teacher	0.456456	0.121203	0.00197724	0.00124281
	SDQ Total Problems	12 yr	Child	0.346893	0.118167	0.000998403	0.0136983
	SDQ Total Problems	16 yr	Child	0.399936	0.121012	0.00146121	0.00470107
	SDQ Total Problems	21 yr	Child	0.337133	0.143846	0.000788477	0.057075
	SDQ Total Problems	26 yr	Child	0.346453	0.159802	0.000815356	0.0819526
	Height	birth	Parent/Child	-0.0862053	0.128819	7.44087e-05	0.633431
	Height	7 yr	Parent/Child	0.0629094	0.150031	2.36536e-05	0.766428
	Height	12 yr	Parent/Child	-0.046703	0.198258	7.61722e-06	0.861902
	Height	14 yr	Parent/Child	-0.237683	0.275884	0.00018319	0.522273
	Height	16 yr	Parent/Child	0.131473	0.334512	4.84214e-05	0.77717
	Height	21 yr	Parent/Child	0.00417203	0.252639	4.01215e-08	0.986825
	Height	26 yr	Parent/Child	-0.0865372	0.260274	1.79077e-05	0.809379
	BMI	birth (weight)	Parent/Child	-0.474155	10.0294	1.77275e-07	0.967203
	BMI	3 yr	Parent/Child	0.0786624	0.0541712	0.000407927	0.249027
	BMI	4 yr	Parent/Child	0.0624318	0.0474171	0.000236706	0.30233
	BMI	7 yr	Parent/Child	0.0868026	0.0496683	0.000410738	0.160154
	BMI	12 yr	Parent/Child	-0.0555156	0.0701679	8.59185e-05	0.554007
	BMI	14 yr	Parent/Child	-0.0720318	0.0928933	0.000148407	0.562295
	BMI	16 yr	Parent/Child	0.0564572	0.115146	7.53556e-05	0.72518
	BMI	21 yr	Parent/Child	0.190031	0.113585	0.00042997	0.179623
	BMI	26 yr	Parent/Child	0.411445	0.139148	0.00143313	0.0130759
	GCSE	GCSE Humanities	Child	-0.0147626	0.0298352	2.79607e-05	0.723597
	GCSE	GCSE Language	Child	0.00145147	0.0394015	2.47813e-07	0.973085
	A/AS-Level	AL Technology	Child	0.102234	0.0823504	0.00148115	0.334387
	A/AS-Level	AL Humanities	Child	0.0329478	0.0353681	0.000190903	0.487131
	A/AS-Level	AL Language	Child	-0.0391999	0.103496	0.000218636	0.786874
	A/AS-Level	AL Vocational	Child	-0.0738178	0.0675791	0.000858885	0.407086
	Home Environment	Literacy Environment (10 yr)	Child	0.0217427	0.0195644	0.00030691	0.399225
	Home Environment	Maths Environment (10 yr)	Child	0.0436178	0.0215038	0.00102165	0.101861
	Home Environment	Literacy Environment (12 yr)	Child	0.00907537	0.015678	5.98641e-05	0.678001
	Home Environment	Maths Environment (12 yr)	Child	0.0115833	0.0169995	6.36066e-05	0.625911
	PISA Outcomes	PISA Homework Behaviour and Feedback (16 yr)	Child	-0.12984	0.0753326	0.000768608	0.165534
	PISA Outcomes	PISA Attitudes to School (16 yr)	Child	-0.0231948	0.0190608	0.00038033	0.345672
	PISA Outcomes	PISA Maths Self-Efficacy (16 yr)	Child	-0.152983	0.177347	0.000191893	0.522273
	PISA Outcomes	PISA Maths Interest (16 yr)	Child	-0.0640194	0.0302634	0.0011526	0.088737
	PISA Outcomes	PISA Time on Maths (16 yr)	Child	-0.104234	0.0560877	0.000898127	0.136882
	SPAA Scales	Spatial Abilities (18 yr)	Child	-0.0117875	0.0256942	8.93984e-05	0.746922
	SPAA Scales	Spatial Anxiety (18 yr)	Child	0.0231363	0.0281813	0.000286	0.542561
	SPAA Scales	Maths Anxiety (18 yr)	Child	-0.042963	0.0413012	0.00045908	0.43215
	Financial Outcomes	Financial Wellbeing (21 yr)	Child	-0.0326119	0.0203482	0.000377819	0.199838
	Financial Outcomes	Financial Products (21 yr)	Child	0.00166097	0.017211	1.37003e-06	0.937396
	Financial Outcomes	Money Attitudes (21 yr)	Child	-0.0178538	0.0153504	0.000198985	0.371019
	Financial Outcomes	Economic Vulnerability (26 yr)	Child	0.0294063	0.0179563	0.000427898	0.190333
	Financial Outcomes	Twin SES Composite (26 yr)	Child	-0.0476459	0.0254068	0.000565089	0.133751
	Adolescence	Psychological Wellbeing (16 yr)	Child	-0.00389125	0.00309681	0.000434645	0.329388
	Adolescence	Subjective Wellbeing (16 yr)	Child	-0.00709742	0.00378854	0.00108505	0.133751
	Adolescence	Life Satisfaction Family (16 yr)	Child	0.00761816	0.0299309	1.59562e-05	0.851452
	Adolescence	Life Satisfaction Friends (16 yr)	Child	0.030096	0.0240839	0.000384099	0.332006
	Adolescence	Life Satisfaction Living Env (16 yr)	Child	-0.0051471	0.0328983	6.0098e-06	0.905561
	Adolescence	Life Satisfaction School (16 yr)	Child	-0.0380203	0.0322062	0.000342639	0.363242
	Adolescence	Life Satisfaction Self (16 yr)	Child	0.00619771	0.024071	1.62922e-05	0.851452
	Adolescence	Life Satisfaction Total (16 yr)	Child	0.00227958	0.0194238	3.39162e-06	0.924991
	Adolescence	Hopefulness Agency (16 yr)	Child	-0.03275	0.0235211	0.000476695	0.270174
	Adolescence	Hopefulness Pathways (16 yr)	Child	0.023006	0.0258475	0.000194898	0.505676
	Adolescence	Hopefulness Total (16 yr)	Child	-0.00499262	0.0226849	1.19156e-05	0.866659
	Adolescence	Subjective Happiness (16 yr)	Child	-0.0290873	0.0365184	0.000155817	0.551836
	Adolescence	Gratitude (16 yr)	Child	-0.0253476	0.0268754	0.000218727	0.482942
	Adolescence	Curiosity Explore (16 yr)	Child	0.0111452	0.0322798	2.93757e-05	0.803309
	Adolescence	Curiosity Flow (16 yr)	Child	0.00311831	0.0359564	1.85616e-06	0.94286
	Adolescence	Curiosity Total (16 yr)	Child	0.00647751	0.0288726	1.24061e-05	0.866482
	Adolescence	Ambition (16 yr)	Child	-0.0363643	0.0230104	0.000696359	0.208156
	Adolescence	GRIT Consistency (16 yr)	Child	-0.0479408	0.0267559	0.000878093	0.148916
	Adolescence	GRIT Perseverance (16 yr)	Child	-0.03415	0.0209328	0.000741642	0.191223
	Adolescence	GRIT Total (16 yr)	Child	-0.0450232	0.019764	0.00141976	0.0664879
	Adolescence	Optimism LOT-R (16 yr)	Child	-0.0497001	0.0240475	0.00116921	0.0956144
	Adolescence	Academic Self-Concept (16 yr)	Child	-0.0322659	0.0211702	0.000647719	0.224703
	Adulthood	Self-Control (21 yr)	Child	0.109536	0.103838	0.000162208	0.423833
	Adulthood	Future Consequences (21 yr)	Child	0.039094	0.023032	0.000420238	0.17404
	Adulthood	GOALS Fulfilment (21 yr)	Child	-0.0658946	0.0709298	0.000121955	0.487131
	Adulthood	GOALS Relationships (21 yr)	Child	0.0359793	0.0858039	2.48446e-05	0.766428
	Adulthood	Purpose in Life (21 yr)	Child	-0.0215952	0.019817	0.00016789	0.407086
	Adulthood	Ambition (21 yr)	Child	-0.131732	0.093432	0.000309016	0.262572
	Adulthood	Depression (21 yr)	Child	0.193903	0.102153	0.000517855	0.129943
	Adulthood	Depression (26 yr)	Child	0.363955	0.166201	0.000778256	0.0787239
	Adulthood	Quality of Life (26 yr)	Child	-0.0550489	0.0255555	0.000811399	0.0832587
	General Cognitive Ability (g)	Cross Time	Cross Rater	-0.02574	0.00693034	0.00106614	0.00141551
	Verbal Ability	Cross Time	Cross Rater	-0.0258819	0.00761538	0.000892873	0.00376954
	Nonverbal Ability	Cross Time	Cross Rater	-0.0180897	0.00763412	0.000434235	0.0536043
	ARBQ Shyness	Cross Time	Cross Rater	0.00767844	0.0085127	6.29438e-05	0.498715
	ARBQ Fear	Cross Time	Cross Rater	0.0109656	0.00623975	0.000238891	0.157752
	ARBQ Obsessive-Compulsive	Cross Time	Cross Rater	0.0370807	0.00821327	0.00157452	7.41169e-05
	ARBQ Negative Affect	Cross Time	Cross Rater	0.023324	0.0057633	0.00126557	0.000467263
	ARBQ Negative Cognition	Cross Time	Cross Rater	0.0199816	0.00556832	0.000995287	0.00208815
	ARBQ Anxiety Total	Cross Time	Cross Rater	0.0398964	0.00982741	0.00127352	0.000452868
	Conners Inattention	Cross Time	Cross Rater	0.0663527	0.0109612	0.00282711	4.41663e-08
	Conners Inattention	Cross Time	Parent	0.0616864	0.0111095	0.0023797	6.2836e-07
	Conners Hyperactivity-Impulsivity	Cross Time	Cross Rater	0.0787085	0.0116817	0.00350005	1.32142e-09
	Conners Hyperactivity-Impulsivity	Cross Time	Parent	0.075226	0.0117244	0.00317499	6.3304e-09
	Conners Total	Cross Time	Cross Rater	0.0821441	0.0118719	0.00369044	4.68413e-10
	Conners Total	Cross Time	Parent	0.0781194	0.011971	0.00328394	3.95177e-09
	SDQ Conduct	Cross Time	Cross Rater	0.0434586	0.00660869	0.00333457	3.29593e-09
	SDQ Conduct	Cross Time	Parent	0.0376286	0.00720189	0.00210764	3.12194e-06
	SDQ Conduct	Cross Time	Teacher	0.0503676	0.0080579	0.00301382	1.38965e-08
	SDQ Conduct	Cross Time	Child	0.0295066	0.0060494	0.00183732	1.6466e-05
	SDQ Emotion	Cross Time	Cross Rater	0.0124202	0.00425939	0.000657427	0.0143308
	SDQ Emotion	Cross Time	Parent	0.00898559	0.00518347	0.000232445	0.162753
	SDQ Emotion	Cross Time	Teacher	0.0222996	0.00532956	0.00135268	0.000291097
	SDQ Emotion	Cross Time	Child	0.0113295	0.0053685	0.000344455	0.0891528
	SDQ Hyperactivity	Cross Time	Cross Rater	0.0512788	0.00739002	0.00371142	4.68413e-10
	SDQ Hyperactivity	Cross Time	Parent	0.0453479	0.00807102	0.00243651	4.55348e-07
	SDQ Hyperactivity	Cross Time	Teacher	0.067353	0.01036	0.00325945	4.0673e-09
	SDQ Hyperactivity	Cross Time	Child	0.0273215	0.00579776	0.0017152	3.6092e-05
	SDQ Peer Problems	Cross Time	Cross Rater	0.0290276	0.00497191	0.00263028	1.51962e-07
	SDQ Peer Problems	Cross Time	Parent	0.0318024	0.00586539	0.00226939	1.18161e-06
	SDQ Peer Problems	Cross Time	Teacher	0.0141517	0.00573823	0.000470357	0.0434283
	SDQ Peer Problems	Cross Time	Child	0.0185879	0.00489036	0.00111651	0.00116445
	SDQ Prosocial	Cross Time	Cross Rater	-0.014835	0.0067705	0.000371314	0.0787239
	SDQ Prosocial	Cross Time	Parent	-0.00843308	0.00724016	0.000104954	0.371019
	SDQ Prosocial	Cross Time	Teacher	-0.0285891	0.00694167	0.00131061	0.000368775
	SDQ Prosocial	Cross Time	Child	-0.0114115	0.00549642	0.000333389	0.0945838
	SDQ Total Problems	Cross Time	Cross Rater	0.0612502	0.00818065	0.00431846	2.95155e-11
	SDQ Total Problems	Cross Time	Parent	0.0551695	0.00882706	0.00301318	1.38965e-08
	SDQ Total Problems	Cross Time	Teacher	0.0662922	0.00949203	0.00375959	4.68413e-10
	SDQ Total Problems	Cross Time	Child	0.0297401	0.00634851	0.00169501	3.98784e-05
	Socioeconomic Status	SES (Birth)	Parent	-0.0712764	0.0192346	0.00112918	0.00143882
	Socioeconomic Status	SES (Age 7)	Parent	-0.0133996	0.0208242	4.2666e-05	0.648276
	Socioeconomic Status	SES (Age 16)	Parent	-0.0559755	0.0305436	0.000769195	0.141763
	Socioeconomic Status	SES (Age 21)	Child	-0.0187235	0.0230686	8.39556e-05	0.546674
	Polygenic g Score	Polygenic g Score	N/A	-1.1418	0.280876	0.00127692	0.000452868
PC1	g	2 yr	Child	-1.05564	1.4674	7.64268e-05	0.94719
	g	3 yr	Child	-0.189006	1.50026	2.40514e-06	0.987469
	g	4 yr	Child	-0.18965	1.22755	2.45562e-06	0.985238
	g	7 yr	Child	2.1221	1.43891	0.000305088	0.837617
	g	9 yr	Child	1.44118	1.75788	0.000141274	0.94719
	g	10 yr	Child	1.43183	1.98968	0.000137785	0.94719
	g	12 yr	Child	1.13607	1.5002	8.73989e-05	0.94719
	g	14 yr	Child	-1.46032	1.88849	0.000140776	0.94719
	g	16 yr	Child	-1.70361	2.04137	0.000192515	0.94719
	g	25 yr	Child	21.7551	13.8405	0.000706022	0.812279
	verbal ability	2 yr	Child	-2.17771	1.46648	0.000321259	0.834025
	verbal ability	3 yr	Child	-0.626525	1.48593	2.64308e-05	0.969882
	verbal ability	4 yr	Child	-0.0211133	1.21218	3.0991e-08	0.996497
	verbal ability	7 yr	Child	0.069689	1.45826	3.20128e-07	0.996497
	verbal ability	9 yr	Child	0.275736	1.74945	5.09784e-06	0.985238
	verbal ability	10 yr	Child	1.59875	1.97021	0.000172254	0.94719
	verbal ability	12 yr	Child	-34.7692	55.4206	5.35984e-05	0.949921
	verbal ability	16 yr	Child	-2.08197	8.35863	1.55294e-05	0.976786
	verbal ability	25 yr	Child	11.8504	7.80192	0.000657609	0.832405
	nonverbal ability	2 yr	Child	0.447901	1.45597	1.37893e-05	0.975829
	nonverbal ability	3 yr	Child	-0.853232	1.43548	5.0018e-05	0.949921
	nonverbal ability	4 yr	Child	-0.0775402	1.20898	4.10284e-07	0.996497
	nonverbal ability	7 yr	Child	3.69292	1.42176	0.000938111	0.337104
	nonverbal ability	9 yr	Child	1.66697	1.76373	0.000187354	0.94719
	nonverbal ability	10 yr	Child	0.987581	1.9775	6.56469e-05	0.969882
	nonverbal ability	12 yr	Child	40.7625	20.0703	0.000534239	0.598491
	nonverbal ability	16 yr	Child	-6.63738	7.56045	0.000211286	0.94719
	nonverbal ability	25 yr	Child	10.0989	7.6388	0.000497566	0.917215
	Early Verbal Abilities	MB-CDI Vocabulary (2 yr)	Child	-52.2497	36.5926	0.000294372	0.860418
	Early Verbal Abilities	Word Use (2 yr)	Child	0.0325275	1.84964	4.46912e-08	0.996497
	Early Verbal Abilities	Sentence Complexity (2 yr)	Child	-1.31983	1.13755	0.000194971	0.924796
	Early Verbal Abilities	MB-CDI Vocabulary (3 yr)	Child	-16.2192	37.794	2.73807e-05	0.969882
	Early Verbal Abilities	Word Use (3 yr)	Child	-2.18511	4.30035	3.83511e-05	0.969882
	Early Verbal Abilities	Sentence Complexity (3 yr)	Child	-0.437495	1.59851	1.11267e-05	0.975829
	Early Verbal Abilities	MB-CDI Vocabulary (4 yr)	Child	-0.489604	11.6685	1.76465e-07	0.996497
	Early Verbal Abilities	Picture Vocabulary (4 yr)	Child	1.05672	1.69709	3.88512e-05	0.949921
	Early Verbal Abilities	Sentence Complexity (4 yr)	Child	-0.0189204	0.878786	4.6975e-08	0.996497
	Childhood Verbal Abilities	Vocabulary (7 yr)	Child	-0.0854328	6.14606	2.69637e-08	0.996497
	Childhood Verbal Abilities	Similarities (7 yr)	Child	-0.12508	4.29946	1.18237e-07	0.996497
	Childhood Verbal Abilities	TOWRE Reading (7 yr)	Child	-0.663007	1.45562	2.93142e-05	0.969882
	Childhood Verbal Abilities	Non-Word Recognition (7 yr)	Child	-3.5156	4.71051	0.00022437	0.94719
	Childhood Verbal Abilities	Words/Vocabulary (9 yr)	Child	6.69866	10.2414	8.69467e-05	0.949921
	Childhood Verbal Abilities	General Knowledge (9 yr)	Child	-1.46082	4.91597	1.81094e-05	0.975829
	Childhood Verbal Abilities	Vocabulary (10 yr)	Child	8.17885	13.6564	9.31311e-05	0.949921
	Childhood Verbal Abilities	PIAT Reading (10 yr)	Child	18.3967	17.9565	0.000244039	0.94719
	Childhood Verbal Abilities	Author Recognition (10 yr)	Child	-1.05398	7.62836	5.0838e-06	0.985238
	Childhood Verbal Abilities	General Knowledge (10 yr)	Child	5.05078	7.05135	0.000133142	0.94719
	Childhood Verbal Abilities	Vocabulary (12 yr)	Child	14.9583	9.51289	0.000359668	0.812279
	Childhood Verbal Abilities	TOAL Language (12 yr)	Child	-5.22373	9.84946	4.37563e-05	0.966164
	Childhood Verbal Abilities	PIAT Reading (12 yr)	Child	-13.9886	10.8493	0.000201469	0.924796
	Childhood Verbal Abilities	Yes/No Reading Fluency (12 yr)	Child	4.18119	18.08	6.57584e-06	0.983464
	Childhood Verbal Abilities	TOWRE Reading (12 yr)	Child	1.43268	1.48344	0.000133554	0.94719
	Childhood Verbal Abilities	Author Recognition (12 yr)	Child	-7.41169	5.63696	0.00025261	0.91743
	Childhood Verbal Abilities	Figurative Language (12 yr)	Child	5.96686	3.72576	0.000365022	0.812279
	Childhood Verbal Abilities	General Knowledge (12 yr)	Child	-0.494986	4.92196	1.38563e-06	0.992985
	Adolescence Verbal Abilities	Vocabulary (14 yr)	Child	6.16221	8.91872	9.4317e-05	0.94719
	Adolescence Verbal Abilities	Vocabulary (16 yr)	Child	-2.08197	8.35863	1.55294e-05	0.976786
	Early Adulthood Verbal Abilities	Vocabulary (25 yr)	Child	8.35794	2.82366	0.00239137	0.244001
	Early Adulthood Verbal Abilities	Missing Letter (25 yr)	Child	2.39945	3.47344	0.000135091	0.94719
	Early Adulthood Verbal Abilities	Verbal Analogies (25 yr)	Child	1.1956	3.46768	3.38091e-05	0.975829
	Early Nonverbal Abilities	Total PARCA (2 yr)	Child	-0.355738	1.4193	8.99631e-06	0.976786
	Early Nonverbal Abilities	Parent-Report PARCA (2 yr)	Child	-4.14896	4.83134	0.000106191	0.94719
	Early Nonverbal Abilities	Parent-Admin PARCA (2 yr)	Child	1.68593	1.44415	0.000197422	0.924796
	Early Nonverbal Abilities	Drawing Test (2 yr)	Child	0.450507	1.39514	1.50701e-05	0.975829
	Early Nonverbal Abilities	Matching Test (2 yr)	Child	-0.624284	2.9979	6.41571e-06	0.985056
	Early Nonverbal Abilities	Block Test (2 yr)	Child	5.89524	4.24652	0.000283712	0.860418
	Early Nonverbal Abilities	Folding Test (2 yr)	Child	2.40077	1.24719	0.000567733	0.602502
	Early Nonverbal Abilities	Copy Test (2 yr)	Child	2.00415	3.57385	4.71953e-05	0.949921
	Early Nonverbal Abilities	Total PARCA (3 yr)	Child	-0.491118	1.41738	1.67188e-05	0.975829
	Early Nonverbal Abilities	Parent-Report PARCA (3 yr)	Child	-4.58432	4.57455	0.000140872	0.94719
	Early Nonverbal Abilities	Parent-Admin PARCA (3 yr)	Child	0.0979967	0.230224	2.54609e-05	0.969882
	Early Nonverbal Abilities	Odd One Out (3 yr)	Child	1.86307	4.50402	2.40882e-05	0.969882
[truncated: 3,869 more rows]

## Sheet: B2.Descriptives
Table B2. Sample Characteristics for Phenotypic and Genotypic Outcomes Across the Whole Sample and Subsamples
Variable Category	Variable Detail	Rater	N	Age Mean	Age SD	Mean	SD	Min	Max	Skewness	Kurtosis
g	2 yr	Child	6773	2.04	0.15	0.00	0.98	-3.11	2.72	0.00	2.44
g	3 yr	Child	6601	2.99	0.09	0.02	0.99	-3.62	2.88	-0.22	2.85
g	4 yr	Child	9722	4.02	0.13	0.02	0.98	-4.47	2.62	-0.62	3.58
g	7 yr	Child	7129	7.11	0.27	0.04	0.99	-4.36	5.23	-0.11	3.34
g	9 yr	Child	4759	9.01	0.28	0.00	0.98	-3.51	2.19	-0.51	2.77
g	10 yr	Child	3760	10.07	0.29	0.02	0.98	-3.54	2.98	-0.24	2.95
g	12 yr	Child	6563	11.27	0.70	0.01	0.98	-3.59	3.04	-0.28	2.92
g	14 yr	Child	4249	14.07	0.58	0.00	0.99	-4.12	3.11	-0.32	3.17
g	16 yr	Child	3619	16.48	0.27	-0.02	0.99	-2.86	4.06	0.29	3.09
g	25 yr	Child	3499	24.80	0.85	25.75	6.71	4.00	39.00	-0.47	2.63
verbal ability	2 yr	Child	6864	2.04	0.15	0.01	0.99	-1.74	1.83	0.05	1.93
verbal ability	3 yr	Child	6728	2.99	0.09	0.03	0.99	-2.41	2.06	-0.22	2.59
verbal ability	4 yr	Child	9791	4.02	0.13	0.03	0.98	-3.13	1.49	-0.79	3.12
verbal ability	7 yr	Child	7136	7.11	0.27	0.03	1.00	-3.04	5.90	0.12	3.68
verbal ability	9 yr	Child	4875	9.01	0.28	-0.01	0.99	-4.16	2.61	-0.23	2.82
verbal ability	10 yr	Child	3824	10.07	0.29	0.00	0.98	-3.59	3.07	-0.05	2.58
verbal ability	12 yr	Child	7345	11.27	0.70	201.21	38.62	50.28	360.50	0.16	3.98
verbal ability	16 yr	Child	3997	16.48	0.27	15.31	4.23	4.34	33.00	0.56	3.69
verbal ability	25 yr	Child	3508	24.80	0.85	13.19	3.78	1.00	20.00	-0.43	2.62
nonverbal ability	2 yr	Child	6865	2.04	0.15	-0.01	0.98	-3.75	2.88	-0.12	2.85
nonverbal ability	3 yr	Child	7065	2.99	0.09	0.01	0.98	-4.25	3.13	-0.24	3.09
nonverbal ability	4 yr	Child	10028	4.02	0.13	0.01	0.99	-4.52	2.95	-0.26	3.38
nonverbal ability	7 yr	Child	7187	7.11	0.27	0.03	0.98	-4.32	3.15	-0.27	2.87
nonverbal ability	9 yr	Child	4769	9.01	0.28	0.02	0.99	-3.68	1.31	-0.79	2.70
nonverbal ability	10 yr	Child	3801	10.07	0.29	0.04	0.98	-4.10	2.45	-0.56	3.45
nonverbal ability	12 yr	Child	7719	11.27	0.70	67.22	14.40	7.00	95.00	-0.79	3.35
nonverbal ability	16 yr	Child	3649	16.48	0.27	13.90	3.66	3.50	28.00	0.40	3.44
nonverbal ability	25 yr	Child	3513	24.80	0.85	12.53	3.71	0.00	20.00	-0.46	2.63
Early Verbal Abilities	MB-CDI Vocabulary (2 yr)	Child	6926	2.04	0.15	48.29	24.87	0.00	100.00	0.26	2.28
Early Verbal Abilities	Word Use (2 yr)	Child	6922	2.04	0.15	4.00	1.26	0.00	5.00	-1.09	3.20
Early Verbal Abilities	Sentence Complexity (2 yr)	Child	6905	2.04	0.15	1.00	0.77	0.00	2.00	0.00	1.68
Early Verbal Abilities	MB-CDI Vocabulary (3 yr)	Child	6728	2.99	0.09	47.94	25.17	0.00	100.00	0.21	2.35
Early Verbal Abilities	Word Use (3 yr)	Child	6734	2.99	0.09	7.33	2.87	0.00	12.00	-0.55	2.78
Early Verbal Abilities	Sentence Complexity (3 yr)	Child	6734	2.99	0.09	2.46	1.07	0.00	4.00	-0.42	2.72
Early Verbal Abilities	MB-CDI Vocabulary (4 yr)	Child	9979	4.02	0.13	29.90	9.52	0.00	48.00	0.07	2.66
Early Verbal Abilities	Picture Vocabulary (4 yr)	Child	9981	4.02	0.13	6.63	1.38	0.00	8.00	-1.26	5.15
Early Verbal Abilities	Sentence Complexity (4 yr)	Child	9870	4.02	0.13	1.58	0.71	0.00	2.00	-1.36	3.31
Childhood Verbal Abilities	Vocabulary (7 yr)	Child	7168	7.11	0.27	13.35	4.23	0.00	36.00	-0.04	3.61
Childhood Verbal Abilities	Similarities (7 yr)	Child	7160	7.11	0.27	6.51	2.95	0.00	21.00	0.21	3.84
Childhood Verbal Abilities	TOWRE Reading (7 yr)	Child	7079	7.11	0.27	0.02	0.99	-2.16	2.90	0.03	2.27
Childhood Verbal Abilities	Non-Word Recognition (7 yr)	Child	2484	7.11	0.27	7.83	1.90	1.00	12.00	-0.31	2.96
Childhood Verbal Abilities	Words/Vocabulary (9 yr)	Child	4922	9.01	0.28	26.79	5.81	2.00	40.00	-0.43	2.89
Childhood Verbal Abilities	General Knowledge (9 yr)	Child	4878	9.01	0.28	11.84	2.77	1.00	18.00	-0.18	2.86
Childhood Verbal Abilities	Vocabulary (10 yr)	Child	3853	10.07	0.29	40.96	6.84	19.51	60.00	-0.17	2.45
Childhood Verbal Abilities	PIAT Reading (10 yr)	Child	4302	10.07	0.29	52.68	9.56	20.00	80.00	-0.20	2.93
Childhood Verbal Abilities	Author Recognition (10 yr)	Child	3757	10.07	0.29	7.78	3.79	-2.00	20.00	0.48	3.18
Childhood Verbal Abilities	General Knowledge (10 yr)	Child	3855	10.07	0.29	20.83	3.53	9.00	30.00	0.00	2.40
Childhood Verbal Abilities	Vocabulary (12 yr)	Child	6874	11.27	0.70	42.82	6.36	23.25	59.00	-0.42	2.71
Childhood Verbal Abilities	TOAL Language (12 yr)	Child	6430	11.27	0.70	21.22	6.39	9.00	35.00	0.20	2.34
Childhood Verbal Abilities	PIAT Reading (12 yr)	Child	8252	11.27	0.70	60.98	8.02	25.75	80.00	-0.30	2.65
Childhood Verbal Abilities	Yes/No Reading Fluency (12 yr)	Child	8135	11.27	0.70	58.29	13.31	18.00	98.00	0.21	3.15
Childhood Verbal Abilities	TOWRE Reading (12 yr)	Child	6985	11.27	0.70	-0.01	0.99	-4.74	2.47	-0.59	3.57
Childhood Verbal Abilities	Author Recognition (12 yr)	Child	6844	11.27	0.70	9.06	3.80	-4.00	21.00	0.04	2.88
Childhood Verbal Abilities	Figurative Language (12 yr)	Child	7026	11.27	0.70	6.19	2.52	0.00	11.00	-0.18	2.37
Childhood Verbal Abilities	General Knowledge (12 yr)	Child	7301	11.27	0.70	21.87	3.40	9.50	30.00	-0.16	2.28
Adolescence Verbal Abilities	Vocabulary (14 yr)	Child	5063	14.07	0.58	41.25	5.12	17.00	53.00	-0.68	3.59
Adolescence Verbal Abilities	Vocabulary (16 yr)	Child	3997	16.48	0.27	15.31	4.23	4.34	33.00	0.56	3.69
Early Adulthood Verbal Abilities	Vocabulary (25 yr)	Child	3657	24.80	0.85	6.24	1.40	0.00	8.00	-1.02	4.50
Early Adulthood Verbal Abilities	Missing Letter (25 yr)	Child	3534	24.80	0.85	3.47	1.69	0.00	6.00	-0.35	2.17
Early Adulthood Verbal Abilities	Verbal Analogies (25 yr)	Child	3518	24.80	0.85	3.43	1.68	0.00	6.00	-0.16	2.05
Early Nonverbal Abilities	Total PARCA (2 yr)	Child	6985	2.04	0.15	0.01	0.97	-5.67	2.81	-0.21	3.13
Early Nonverbal Abilities	Parent-Report PARCA (2 yr)	Child	6946	2.04	0.15	18.19	3.29	1.00	26.00	-0.39	3.38
Early Nonverbal Abilities	Parent-Admin PARCA (2 yr)	Child	6904	2.04	0.15	-0.02	0.98	-2.78	2.74	0.01	2.62
Early Nonverbal Abilities	Drawing Test (2 yr)	Child	6921	2.04	0.15	1.89	0.95	0.00	4.00	0.69	2.51
Early Nonverbal Abilities	Matching Test (2 yr)	Child	6761	2.04	0.15	3.78	2.01	0.00	8.00	-0.07	2.34
Early Nonverbal Abilities	Block Test (2 yr)	Child	6793	2.04	0.15	7.80	2.85	0.00	12.00	-0.26	2.29
Early Nonverbal Abilities	Folding Test (2 yr)	Child	6525	2.04	0.15	1.17	0.82	0.00	2.00	-0.32	1.54
Early Nonverbal Abilities	Copy Test (2 yr)	Child	6665	2.04	0.15	3.90	2.38	0.00	8.00	0.19	1.93
Early Nonverbal Abilities	Total PARCA (3 yr)	Child	7183	2.99	0.09	0.02	0.98	-4.16	2.86	-0.34	3.13
Early Nonverbal Abilities	Parent-Report PARCA (3 yr)	Child	7130	2.99	0.09	13.96	3.15	0.00	22.00	-0.23	3.01
Early Nonverbal Abilities	Parent-Admin PARCA (3 yr)	Child	7118	2.99	0.09	0.55	0.16	0.00	1.00	-0.48	3.08
Early Nonverbal Abilities	Odd One Out (3 yr)	Child	7105	2.99	0.09	9.14	3.10	0.00	14.00	-0.79	3.38
Early Nonverbal Abilities	Drawing Test (3 yr)	Child	7073	2.99	0.09	2.63	1.29	0.00	9.00	0.46	4.32
Early Nonverbal Abilities	Matching Test (3 yr)	Child	7056	2.99	0.09	8.40	3.00	0.00	14.00	-0.47	2.81
Early Nonverbal Abilities	Total PARCA (4 yr)	Child	10174	4.02	0.13	0.01	0.98	-4.41	3.03	-0.30	3.30
Early Nonverbal Abilities	Parent-Report PARCA (4 yr)	Child	10088	4.02	0.13	6.53	2.08	0.00	12.00	-0.19	2.84
Early Nonverbal Abilities	Parent-Admin PARCA (4 yr)	Child	10004	4.02	0.13	0.58	0.13	0.00	0.98	-0.34	3.24
Early Nonverbal Abilities	Odd One Out (4 yr)	Child	10124	4.02	0.13	9.39	2.33	0.00	13.00	-0.82	3.92
Early Nonverbal Abilities	Drawing Test (4 yr)	Child	10034	4.02	0.13	4.84	1.62	0.00	9.00	0.04	2.84
Early Nonverbal Abilities	Draw-a-Man Test (4 yr)	Child	9828	4.02	0.13	6.82	2.80	0.00	12.00	-0.72	3.18
Early Nonverbal Abilities	Puzzle Test (4 yr)	Child	9968	4.02	0.13	5.61	2.57	0.00	12.00	0.25	2.62
Childhood Nonverbal Abilities	Conceptual Grouping (7 yr)	Child	7197	7.11	0.27	8.05	2.43	0.00	12.00	-0.34	2.42
Childhood Nonverbal Abilities	Picture Completion (7 yr)	Child	7193	7.11	0.27	10.86	3.13	0.00	21.00	-0.34	3.18
Childhood Nonverbal Abilities	Shapes Test (9 yr)	Child	4917	9.01	0.28	17.85	4.37	0.00	23.00	-0.82	2.89
Childhood Nonverbal Abilities	Puzzle Test (9 yr)	Child	4779	9.01	0.28	16.04	6.10	0.00	23.00	-0.90	2.57
Childhood Nonverbal Abilities	Ravens (10 yr)	Child	3886	10.07	0.29	38.01	8.06	5.88	57.00	-0.49	3.05
Childhood Nonverbal Abilities	Picture Completion (10 yr)	Child	3852	10.07	0.29	19.55	3.94	3.00	30.00	-0.82	4.60
Childhood Nonverbal Abilities	NFER Maths (10 yr)	Child	3942	10.07	0.29	60.21	11.15	11.21	77.00	-1.09	3.99
Childhood Nonverbal Abilities	Ravens (12 yr)	Child	7068	11.27	0.70	11.13	3.23	1.50	22.00	-0.04	2.86
Childhood Nonverbal Abilities	Hidden Shapes (12 yr)	Child	7640	11.27	0.70	17.11	3.86	5.25	27.00	0.28	3.05
Childhood Nonverbal Abilities	Jigsaws (12 yr)	Child	7480	11.27	0.70	18.15	2.49	5.50	27.00	-0.08	3.34
Childhood Nonverbal Abilities	NFER Maths (12 yr)	Child	7719	11.27	0.70	68.30	13.45	12.25	95.00	-0.76	3.30
Childhood Nonverbal Abilities	Maths: Understanding Numbers (12 yr)	Child	7719	11.27	0.70	22.79	5.37	0.00	33.00	-0.77	3.48
Childhood Nonverbal Abilities	Maths: Non-Numerical Processes (12 yr)	Child	7719	11.27	0.70	16.03	4.71	1.00	25.00	-0.46	2.62
Childhood Nonverbal Abilities	Maths: Computation & Knowledge (12 yr)	Child	7719	11.27	0.70	28.39	6.35	0.00	37.00	-1.26	4.25
Adolescence Nonverbal Abilities	Ravens (14 yr)	Child	4275	14.07	0.58	14.06	3.44	2.88	27.00	0.10	3.12
Adolescence Nonverbal Abilities	Science (14 yr)	Child	4344	14.07	0.58	34.06	7.92	9.69	47.00	-0.87	3.20
Adolescence Nonverbal Abilities	Understanding Number (16 yr)	Child	3474	16.48	0.27	11.81	4.06	1.08	18.00	-0.77	3.14
Early Adulthood Nonverbal Abilities	Bricks 2D Rotation (18 yr)	Child	2308	18.64	0.33	5.72	1.61	0.00	9.00	-0.43	3.13
Early Adulthood Nonverbal Abilities	Bricks 2D Rotation & Visualisation (18 yr)	Child	2276	18.64	0.33	4.98	1.87	0.00	9.00	-0.11	2.35
Early Adulthood Nonverbal Abilities	Bricks 2D Visualisation (18 yr)	Child	2247	18.64	0.33	5.26	1.84	0.00	9.00	-0.55	3.04
Early Adulthood Nonverbal Abilities	Bricks 3D Rotation (18 yr)	Child	2260	18.64	0.33	6.47	1.67	0.00	9.00	-0.86	3.84
Early Adulthood Nonverbal Abilities	Bricks 3D Rotation & Visualisation (18 yr)	Child	2274	18.64	0.33	5.59	1.32	0.00	9.00	0.22	2.93
Early Adulthood Nonverbal Abilities	Bricks 3D Visualisation (18 yr)	Child	2255	18.64	0.33	5.64	1.98	0.00	9.00	-0.76	3.07
Early Adulthood Nonverbal Abilities	Bricks (18 yr)	Child	2150	18.64	0.33	5.68	1.09	1.17	8.50	-0.41	3.01
Early Adulthood Nonverbal Abilities	Navigation (18 yr)	Child	1930	18.64	0.33	0.79	0.11	0.23	0.97	-1.16	4.79
Early Adulthood Nonverbal Abilities	Ravens (25 yr)	Child	3517	24.80	0.85	6.36	2.25	0.00	11.00	-0.55	2.80
Early Adulthood Nonverbal Abilities	Visual Puzzles (25 yr)	Child	3600	24.80	0.85	6.12	2.01	0.00	9.00	-0.43	2.52
English Achievement	7 yr	Teacher	8515	7.11	0.27	2.13	0.56	0.00	4.00	-0.57	4.24
English Achievement	9 yr	Teacher	4092	9.03	0.29	3.01	0.65	1.00	5.00	-0.24	3.19
English Achievement	10 yr	Teacher	4288	10.10	0.30	3.39	0.72	1.00	5.00	-0.38	3.26
English Achievement	12 yr	Teacher	5953	11.53	0.66	4.36	0.91	1.00	9.00	0.40	5.28
English Achievement	16 yr	Child	9150	16.48	0.27	8.91	1.21	4.00	11.00	-0.44	3.23
English Achievement	18 yr	Child	1836	18.32	0.30	3.87	1.21	1.00	6.00	-0.02	2.42
Maths Achievement	7 yr	Teacher	8485	7.11	0.27	2.14	0.57	0.00	4.00	-0.36	3.97
Maths Achievement	9 yr	Teacher	4066	9.03	0.29	2.98	0.67	1.00	5.00	-0.23	3.24
Maths Achievement	10 yr	Teacher	4259	10.10	0.30	3.36	0.74	1.00	5.00	-0.24	3.20
Maths Achievement	12 yr	Teacher	5867	11.53	0.66	4.39	1.00	1.00	9.00	0.34	4.63
Maths Achievement	16 yr	Child	9099	16.48	0.27	8.91	1.42	4.00	11.00	-0.54	3.33
Maths Achievement	18 yr	Child	1991	18.32	0.30	4.05	1.39	1.00	6.00	-0.52	2.41
Science Achievement	9 yr	Teacher	4069	9.03	0.29	2.99	0.58	1.00	5.00	-0.22	4.05
Science Achievement	10 yr	Teacher	4265	10.10	0.30	3.36	0.66	1.00	5.00	-0.23	3.38
Science Achievement	12 yr	Teacher	5849	11.53	0.66	4.46	0.92	1.00	9.00	0.36	4.92
Science Achievement	16 yr	Child	8550	16.48	0.27	9.01	1.30	4.00	11.00	-0.36	2.90
Science Achievement	18 yr	Child	2563	18.32	0.30	3.63	1.40	1.00	6.00	-0.20	2.09
Core-Subject Achievement	7 yr	Teacher	8477	7.11	0.27	2.14	0.53	0.00	4.00	-0.57	4.30
Core-Subject Achievement	9 yr	Teacher	4048	9.03	0.29	2.99	0.58	1.00	5.00	-0.31	3.59
Core-Subject Achievement	10 yr	Teacher	4227	10.10	0.30	3.37	0.65	1.00	5.00	-0.35	3.37
Core-Subject Achievement	12 yr	Teacher	5725	11.53	0.66	4.40	0.89	1.00	9.00	0.37	5.24
Core-Subject Achievement	14 yr	Parent	4286	14.07	0.58	6.20	0.93	1.00	9.00	-0.69	4.42
Core-Subject Achievement	16 yr	Child	9198	16.48	0.27	8.91	1.22	4.00	11.00	-0.44	3.18
Core-Subject Achievement	18 yr	Child	5636	18.32	0.30	3.76	1.10	1.00	6.00	-0.18	2.45
Core-Subject Achievement	21 yr	Child	6760	22.25	0.92	0.00	1.00	-3.75	1.80	-1.38	4.34
Educational Attainment	Years of Schooling (26 yr)	Child	7789	22.25	0.92	14.19	1.88	10.00	20.00	-0.87	3.36
ARBQ Shyness	3 yr	Parent	7120	2.99	0.09	2.41	1.50	0.00	6.00	0.20	2.56
ARBQ Shyness	4 yr	Parent	9975	4.02	0.13	2.27	1.50	0.00	6.00	0.28	2.56
ARBQ Shyness	7 yr	Parent	10361	7.11	0.27	1.75	1.84	0.00	8.00	1.05	3.56
ARBQ Shyness	9 yr	Parent	4947	9.01	0.28	1.46	1.74	0.00	8.00	1.28	4.22
ARBQ Shyness	16 yr	Parent	7498	16.32	0.68	0.72	1.21	0.00	6.00	1.89	6.32
ARBQ Shyness	7 yr	Teacher	8418	7.11	0.27	1.15	1.41	0.00	6.00	1.21	3.81
ARBQ Fear	3 yr	Parent	7140	2.99	0.09	0.66	0.91	0.00	4.00	1.29	4.04
ARBQ Fear	4 yr	Parent	9998	4.02	0.13	1.19	1.26	0.00	6.00	1.08	3.85
ARBQ Fear	7 yr	Parent	10360	7.11	0.27	2.20	1.98	0.00	10.00	0.97	3.56
ARBQ Fear	9 yr	Parent	4947	9.01	0.28	1.78	1.82	0.00	10.00	1.18	4.23
ARBQ Fear	16 yr	Parent	7502	16.32	0.68	0.61	0.94	0.00	6.00	1.79	6.48
ARBQ Fear	7 yr	Teacher	7824	7.11	0.27	0.41	0.84	0.00	6.00	2.45	9.74
ARBQ OCB	4 yr	Parent	9997	4.02	0.13	2.49	1.72	0.00	8.00	0.55	2.82
ARBQ OCB	7 yr	Parent	10365	7.11	0.27	2.03	1.73	0.00	8.00	0.82	3.22
ARBQ OCB	9 yr	Parent	4939	9.01	0.28	0.96	1.19	0.00	6.00	1.23	3.95
ARBQ OCB	16 yr	Parent	7500	16.32	0.68	0.61	1.01	0.00	6.00	2.15	8.37
ARBQ OCB	7 yr	Teacher	8551	7.11	0.27	1.21	1.18	0.00	8.00	1.29	5.34
ARBQ Negative Affect	4 yr	Parent	9995	4.02	0.13	0.70	0.82	0.00	4.00	1.08	3.81
ARBQ Negative Affect	7 yr	Parent	10365	7.11	0.27	1.39	1.44	0.00	10.00	1.46	5.83
ARBQ Negative Affect	9 yr	Parent	4946	9.01	0.28	1.14	1.45	0.00	9.00	1.68	6.17
ARBQ Negative Affect	16 yr	Parent	7502	16.32	0.68	0.48	0.97	0.00	8.00	2.73	12.40
ARBQ Negative Affect	7 yr	Teacher	8575	7.11	0.27	1.05	1.55	0.00	10.00	1.87	6.76
ARBQ Negative Cognition	4 yr	Parent	9993	4.02	0.13	1.00	0.92	0.00	4.00	0.80	3.34
ARBQ Negative Cognition	7 yr	Parent	10365	7.11	0.27	2.68	2.47	0.00	12.00	1.06	3.78
ARBQ Negative Cognition	9 yr	Parent	4943	9.01	0.28	2.79	2.55	0.00	12.00	1.06	3.79
ARBQ Negative Cognition	16 yr	Parent	7502	16.32	0.68	0.99	1.58	0.00	10.00	2.20	8.66
ARBQ Negative Cognition	7 yr	Teacher	8572	7.11	0.27	1.91	2.22	0.00	12.00	1.51	5.32
ARBQ Total Anxiety	3 yr	Parent	7123	2.99	0.09	7.29	3.90	0.00	24.00	0.50	3.10
ARBQ Total Anxiety	4 yr	Parent	9982	4.02	0.13	8.81	4.67	0.00	31.00	0.72	3.53
ARBQ Total Anxiety	7 yr	Parent	10365	7.11	0.27	10.67	6.60	0.00	46.00	0.96	4.06
ARBQ Total Anxiety	9 yr	Parent	4945	9.01	0.28	8.46	6.51	0.00	42.00	1.21	4.61
ARBQ Total Anxiety	16 yr	Parent	7504	16.32	0.68	3.45	4.08	0.00	33.78	2.07	8.90
ARBQ Total Anxiety	7 yr	Teacher	8569	7.11	0.27	5.99	5.54	0.00	40.00	1.54	5.81
Inattention	8 yr	Parent	9209	7.94	0.52	5.24	5.05	0.00	27.00	1.50	5.43
Inattention	12 yr	Parent	8651	11.27	0.70	5.49	5.07	0.00	27.00	1.41	5.19
Inattention	14 yr	Parent	5131	14.07	0.58	5.01	5.04	0.00	27.00	1.47	5.40
Inattention	16 yr	Parent	7499	16.32	0.68	4.04	4.71	0.00	27.00	1.79	6.85
Inattention	21 yr	Parent	7823	22.25	0.92	3.87	4.41	0.00	27.00	1.89	7.49
Inattention	14 yr	Teacher	1287	14.07	0.58	4.23	5.68	0.00	27.00	1.66	5.29
Inattention	14 yr	Child	5085	14.07	0.58	6.36	4.60	0.00	27.00	1.14	4.47
Inattention	21 yr	Child	6391	22.25	0.92	8.00	5.65	0.00	33.00	1.10	4.47
Inattention	26 yr	Child	5703	26.41	0.92	6.53	6.05	0.00	33.00	1.52	5.65
Hyper-Impuls	8 yr	Parent	9211	7.94	0.52	5.65	4.98	0.00	27.00	1.37	4.98
Hyper-Impuls	12 yr	Parent	8646	11.27	0.70	4.21	4.33	0.00	27.00	1.75	6.87
Hyper-Impuls	14 yr	Parent	5129	14.07	0.58	3.46	4.02	0.00	27.00	1.98	8.06
Hyper-Impuls	16 yr	Parent	7496	16.32	0.68	2.47	3.31	0.00	27.00	2.40	10.64
Hyper-Impuls	21 yr	Parent	7817	22.25	0.92	2.46	3.68	0.00	27.00	2.45	10.48
Hyper-Impuls	14 yr	Teacher	1291	14.07	0.58	3.57	4.85	0.00	27.00	2.13	7.65
Hyper-Impuls	14 yr	Child	5084	14.07	0.58	7.44	4.29	0.00	27.00	0.92	4.05
Hyper-Impuls	21 yr	Child	6390	22.25	0.92	5.54	4.57	0.00	27.00	1.32	5.10
ADHD	8 yr	Parent	9212	7.94	0.52	10.89	9.16	0.00	54.00	1.46	5.46
ADHD	12 yr	Parent	8648	11.27	0.70	9.69	8.51	0.00	54.00	1.64	6.38
ADHD	14 yr	Parent	5133	14.07	0.58	8.47	8.17	0.00	53.00	1.71	6.79
ADHD	16 yr	Parent	7499	16.32	0.68	6.51	7.10	0.00	51.88	2.02	8.54
ADHD	21 yr	Parent	7831	22.25	0.92	6.32	6.97	0.00	54.00	2.06	8.74
ADHD	14 yr	Teacher	1293	14.07	0.58	7.81	9.77	0.00	53.00	1.87	6.42
ADHD	14 yr	Child	5084	14.07	0.58	13.79	8.38	0.00	53.00	1.08	4.50
ADHD	21 yr	Child	6391	22.25	0.92	13.55	8.80	0.00	60.00	1.14	4.77
Conduct	2 yr	Parent	6921	2.04	0.15	2.20	1.44	0.00	8.00	0.72	3.61
Conduct	3 yr	Parent	7137	2.99	0.09	2.30	1.48	0.00	8.00	0.66	3.46
Conduct	4 yr	Parent	9991	4.02	0.13	2.05	1.53	0.00	10.00	0.75	3.58
Conduct	7 yr	Parent	10365	7.11	0.27	1.66	1.60	0.00	10.00	1.18	4.62
Conduct	9 yr	Parent	4939	9.01	0.28	1.29	1.47	0.00	10.00	1.53	6.15
Conduct	12 yr	Parent	8650	11.27	0.70	1.30	1.45	0.00	10.00	1.43	5.68
Conduct	16 yr	Parent	7501	16.32	0.68	1.18	1.36	0.00	10.00	1.65	6.86
Conduct	21 yr	Parent	7829	22.25	0.92	1.18	1.26	0.00	10.00	1.80	8.35
Conduct	7 yr	Teacher	8571	7.11	0.27	0.71	1.33	0.00	10.00	2.52	10.38
Conduct	9 yr	Teacher	4108	9.03	0.29	0.52	1.19	0.00	9.00	3.24	15.52
Conduct	12 yr	Teacher	7163	11.53	0.66	0.58	1.27	0.00	10.00	2.98	13.55
Conduct	12 yr	Child	8626	11.27	0.70	1.89	1.64	0.00	10.00	1.12	4.42
Conduct	16 yr	Child	7465	16.32	0.68	1.61	1.45	0.00	10.00	1.36	5.41
Conduct	21 yr	Child	6964	22.25	0.92	1.56	1.31	0.00	9.00	1.61	6.90
Conduct	26 yr	Child	5762	26.41	0.92	1.24	1.07	0.00	9.00	1.49	7.05
Emotion	2 yr	Parent	6925	2.04	0.15	0.68	0.84	0.00	4.00	1.12	3.76
Emotion	3 yr	Parent	7131	2.99	0.09	0.91	1.06	0.00	6.00	1.24	4.49
Emotion	4 yr	Parent	9994	4.02	0.13	1.35	1.42	0.00	8.00	1.19	4.35
Emotion	7 yr	Parent	10365	7.11	0.27	2.15	1.82	0.00	10.00	1.02	3.95
Emotion	9 yr	Parent	4940	9.01	0.28	1.72	1.89	0.00	10.00	1.32	4.55
Emotion	12 yr	Parent	8650	11.27	0.70	1.80	1.92	0.00	10.00	1.29	4.53
Emotion	21 yr	Parent	7819	22.25	0.92	2.34	2.28	0.00	10.00	1.07	3.56
Emotion	7 yr	Teacher	8545	7.11	0.27	1.29	1.76	0.00	10.00	1.69	5.94
Emotion	9 yr	Teacher	4117	9.03	0.29	1.37	1.85	0.00	10.00	1.61	5.47
Emotion	12 yr	Teacher	7149	11.53	0.66	1.21	1.80	0.00	10.00	1.87	6.55
Emotion	12 yr	Child	8624	11.27	0.70	2.19	2.06	0.00	10.00	1.02	3.69
Emotion	16 yr	Child	7466	16.32	0.68	2.77	2.25	0.00	10.00	0.73	2.96
Emotion	21 yr	Child	6963	22.25	0.92	3.57	2.68	0.00	10.00	0.52	2.33
Emotion	26 yr	Child	5762	26.41	0.92	2.88	2.66	0.00	10.00	0.79	2.68
Hyperactivity	2 yr	Parent	6932	2.04	0.15	2.44	1.64	0.00	6.00	0.30	2.38
Hyperactivity	3 yr	Parent	7129	2.99	0.09	2.31	1.64	0.00	6.00	0.36	2.35
Hyperactivity	4 yr	Parent	9995	4.02	0.13	3.93	2.30	0.00	10.00	0.46	2.74
Hyperactivity	7 yr	Parent	10360	7.11	0.27	3.53	2.53	0.00	10.00	0.61	2.66
Hyperactivity	9 yr	Parent	4937	9.01	0.28	3.21	2.38	0.00	10.00	0.87	3.27
Hyperactivity	12 yr	Parent	8649	11.27	0.70	2.80	2.26	0.00	10.00	0.89	3.42
Hyperactivity	16 yr	Parent	7493	16.32	0.68	2.18	1.92	0.00	10.00	1.19	4.57
Hyperactivity	21 yr	Parent	7823	22.25	0.92	1.89	1.96	0.00	10.00	1.35	4.80
Hyperactivity	7 yr	Teacher	8577	7.11	0.27	2.85	2.65	0.00	10.00	1.05	3.31
Hyperactivity	9 yr	Teacher	4105	9.03	0.29	2.56	2.44	0.00	10.00	1.12	3.73
Hyperactivity	12 yr	Teacher	7163	11.53	0.66	2.15	2.48	0.00	10.00	1.28	4.01
Hyperactivity	12 yr	Child	8625	11.27	0.70	3.53	2.30	0.00	10.00	0.46	2.64
Hyperactivity	16 yr	Child	7465	16.32	0.68	3.54	2.29	0.00	10.00	0.50	2.72
Hyperactivity	21 yr	Child	6962	22.25	0.92	3.29	2.19	0.00	10.00	0.48	2.69
Hyperactivity	26 yr	Child	5762	26.41	0.92	2.93	2.16	0.00	10.00	0.65	2.93
Peer Problems	2 yr	Parent	6798	2.04	0.15	1.11	0.97	0.00	6.00	0.73	3.31
Peer Problems	3 yr	Parent	7054	2.99	0.09	0.99	0.94	0.00	6.00	0.88	3.65
Peer Problems	4 yr	Parent	9983	4.02	0.13	1.45	1.49	0.00	9.00	1.16	4.33
Peer Problems	7 yr	Parent	10365	7.11	0.27	0.94	1.40	0.00	10.00	2.05	8.07
Peer Problems	9 yr	Parent	4939	9.01	0.28	1.04	1.52	0.00	10.00	2.00	7.68
Peer Problems	12 yr	Parent	8650	11.27	0.70	1.07	1.51	0.00	10.00	1.92	7.44
Peer Problems	21 yr	Parent	7822	22.25	0.92	1.36	1.72	0.00	10.00	1.55	5.41
Peer Problems	7 yr	Teacher	8566	7.11	0.27	1.04	1.47	0.00	10.00	1.82	6.87
Peer Problems	9 yr	Teacher	4122	9.03	0.29	0.84	1.44	0.00	9.00	2.38	9.67
Peer Problems	12 yr	Teacher	7159	11.53	0.66	1.02	1.58	0.00	10.00	2.04	7.74
Peer Problems	12 yr	Child	8626	11.27	0.70	1.34	1.59	0.00	10.00	1.66	6.34
Peer Problems	16 yr	Child	7465	16.32	0.68	1.53	1.49	0.00	10.00	1.34	5.20
Peer Problems	21 yr	Child	6963	22.25	0.92	2.14	1.80	0.00	10.00	0.94	3.81
Peer Problems	26 yr	Child	5762	26.41	0.92	2.09	1.73	0.00	10.00	0.87	3.66
Prosocial	2 yr	Parent	6872	2.04	0.15	6.49	2.22	0.00	10.00	-0.40	2.69
Prosocial	3 yr	Parent	7126	2.99	0.09	7.38	1.88	0.00	10.00	-0.45	2.72
Prosocial	4 yr	Parent	9995	4.02	0.13	7.38	1.84	0.00	10.00	-0.35	2.55
Prosocial	7 yr	Parent	10365	7.11	0.27	8.18	1.76	0.00	10.00	-0.95	3.53
Prosocial	9 yr	Parent	4943	9.01	0.28	8.29	1.71	1.00	10.00	-1.03	3.68
Prosocial	12 yr	Parent	8669	11.27	0.70	8.56	1.64	0.00	10.00	-1.27	4.55
Prosocial	16 yr	Parent	7500	16.32	0.68	8.27	1.93	0.00	10.00	-1.15	3.86
Prosocial	21 yr	Parent	7831	22.25	0.92	8.17	1.94	0.00	10.00	-1.23	4.26
Prosocial	7 yr	Teacher	8568	7.11	0.27	7.31	2.36	0.00	10.00	-0.61	2.71
Prosocial	9 yr	Teacher	4114	9.03	0.29	7.55	2.26	0.00	10.00	-0.76	2.82
Prosocial	12 yr	Teacher	7111	11.53	0.66	8.00	2.09	0.00	10.00	-0.96	3.29
Prosocial	12 yr	Child	8628	11.27	0.70	7.45	1.89	0.00	10.00	-0.45	2.60
Prosocial	16 yr	Child	7465	16.32	0.68	7.15	1.92	0.00	10.00	-0.45	2.75
Prosocial	21 yr	Child	6964	22.25	0.92	7.68	1.86	0.00	10.00	-0.75	3.08
Prosocial	26 yr	Child	5762	26.41	0.92	7.77	1.88	0.00	10.00	-0.76	3.19
SDQ Total Problems	2 yr	Parent	6934	2.04	0.15	6.43	3.17	0.00	20.57	0.49	3.15
SDQ Total Problems	3 yr	Parent	7133	2.99	0.09	6.47	3.36	0.00	22.00	0.58	3.41
SDQ Total Problems	4 yr	Parent	9995	4.02	0.13	8.78	4.54	0.00	31.00	0.69	3.47
SDQ Total Problems	7 yr	Parent	10365	7.11	0.27	8.27	4.99	0.00	34.00	0.90	3.90
SDQ Total Problems	9 yr	Parent	4939	9.01	0.28	7.25	5.19	0.00	37.00	1.19	4.71
SDQ Total Problems	12 yr	Parent	8651	11.27	0.70	6.97	5.10	0.00	34.00	1.18	4.75
SDQ Total Problems	16 yr	Parent	7500	16.32	0.68	3.70	3.11	0.00	23.00	1.34	5.45
SDQ Total Problems	21 yr	Parent	7829	22.25	0.92	6.77	5.08	0.00	35.00	1.16	4.48
SDQ Total Problems	7 yr	Teacher	8578	7.11	0.27	5.90	5.10	0.00	35.00	1.27	4.57
SDQ Total Problems	9 yr	Teacher	4121	9.03	0.29	5.28	4.86	0.00	33.00	1.45	5.50
SDQ Total Problems	12 yr	Teacher	7161	11.53	0.66	4.96	5.04	0.00	36.00	1.58	5.94
SDQ Total Problems	12 yr	Child	8625	11.27	0.70	8.96	5.42	0.00	34.00	0.79	3.65
SDQ Total Problems	16 yr	Child	7466	16.32	0.68	9.45	5.11	0.00	33.00	0.69	3.38
SDQ Total Problems	21 yr	Child	6963	22.25	0.92	10.57	5.81	0.00	37.00	0.73	3.35
SDQ Total Problems	26 yr	Child	5762	26.41	0.92	9.14	5.83	0.00	36.00	0.78	3.27
Height	birth	Parent/Child	6020	1.77	1.09	47.38	4.74	27.00	62.00	-1.06	5.43
Height	7 yr	Parent/Child	7435	7.11	0.27	122.67	6.32	97.00	146.00	-0.05	4.10
Height	12 yr	Parent/Child	7287	11.27	0.70	146.55	8.37	122.00	180.00	0.16	3.06
Height	14 yr	Parent/Child	4053	14.07	0.58	163.42	8.70	135.00	195.00	0.09	3.13
Height	16 yr	Parent/Child	3192	16.48	0.27	170.16	9.33	145.00	195.00	0.12	2.55
Height	21 yr	Parent/Child	6799	22.25	0.92	170.97	10.09	140.00	201.00	0.23	2.51
Height	26 yr	Parent/Child	6175	26.41	0.92	170.59	9.80	145.00	201.00	0.25	2.49
BMI	birth (weight)	Parent/Child	12610	1.77	1.09	2505.37	529.86	590.00	4220.00	-0.27	3.05
BMI	3 yr	Parent/Child	5169	2.99	0.09	16.08	1.87	10.10	25.50	0.91	5.55
BMI	4 yr	Parent/Child	7324	4.02	0.13	15.81	1.96	10.10	26.20	0.94	5.53
BMI	7 yr	Parent/Child	7435	7.11	0.27	15.63	2.09	8.40	26.50	0.93	5.69
BMI	12 yr	Parent/Child	7287	11.27	0.70	17.74	2.96	10.50	33.90	1.09	4.88
BMI	14 yr	Parent/Child	4053	14.07	0.58	19.47	2.93	12.00	33.50	0.95	4.69
BMI	16 yr	Parent/Child	3192	16.48	0.27	21.03	3.21	14.00	40.00	1.20	5.79
BMI	21 yr	Parent/Child	6509	22.25	0.92	23.42	4.44	13.50	51.20	1.46	6.36
BMI	26 yr	Parent/Child	6094	26.41	0.92	24.78	5.21	13.80	49.90	1.39	5.48
GCSE	GCSE Humanities	Child	8758	16.48	0.27	8.93	1.36	4.00	11.00	-0.65	3.31
GCSE	GCSE Language	Child	5478	16.48	0.27	8.80	1.42	4.00	11.00	-0.35	2.77
A/AS-Level	AL Technology	Child	1041	18.32	0.30	3.53	1.29	1.00	6.00	-0.04	2.36
A/AS-Level	AL Humanities	Child	4547	18.32	0.30	3.79	1.16	1.00	6.00	-0.26	2.57
A/AS-Level	AL Language	Child	658	18.32	0.30	3.81	1.28	1.00	6.00	-0.54	2.57
A/AS-Level	AL Vocational	Child	1390	18.32	0.30	3.58	1.22	1.00	6.00	-0.11	2.46
Home Environment	Literacy Environment (10 yr)	Child	4025	10.07	0.29	2.53	0.62	1.00	4.00	-0.15	2.45
Home Environment	Maths Environment (10 yr)	Child	4025	10.07	0.29	2.81	0.68	1.00	4.00	-0.39	2.61
Home Environment	Literacy Environment (12 yr)	Child	5599	11.27	0.70	2.59	0.59	1.00	4.00	-0.13	2.44
Home Environment	Maths Environment (12 yr)	Child	7301	11.27	0.70	2.69	0.72	1.00	4.00	-0.26	2.38
PISA Outcomes	PISA Homework Behaviour and Feedback (16 yr)	Child	3864	16.48	0.27	9.50	2.31	1.00	15.00	-0.36	3.18
PISA Outcomes	PISA Attitudes to School (16 yr)	Child	3894	16.48	0.27	3.25	0.59	1.00	4.00	-0.76	3.43
PISA Outcomes	PISA Maths Self-Efficacy (16 yr)	Child	3879	16.48	0.27	17.63	5.44	0.00	24.00	-0.85	3.12
PISA Outcomes	PISA Maths Interest (16 yr)	Child	3880	16.48	0.27	2.54	0.93	1.00	4.00	-0.07	2.03
PISA Outcomes	PISA Time on Maths (16 yr)	Child	3844	16.48	0.27	4.45	1.71	0.00	12.00	0.51	4.58
SPAA Scales	Spatial Abilities (18 yr)	Child	2356	18.64	0.33	3.65	0.62	1.38	5.00	-0.41	3.19
SPAA Scales	Spatial Anxiety (18 yr)	Child	2358	18.64	0.33	2.02	0.68	1.00	5.00	0.85	3.62
SPAA Scales	Maths Anxiety (18 yr)	Child	2358	18.64	0.33	2.29	0.99	1.00	5.00	0.71	2.73
Financial Outcomes	Financial Wellbeing (21 yr)	Child	6798	26.41	0.92	3.68	0.81	1.00	5.00	-0.60	3.22
Financial Outcomes	Financial Products (21 yr)	Child	6800	26.41	0.92	1.39	0.69	0.00	4.00	0.60	3.30
Financial Outcomes	Money Attitudes (21 yr)	Child	6799	26.41	0.92	3.56	0.61	1.00	5.00	-0.30	3.07
Financial Outcomes	Economic Vulnerability (26 yr)	Child	6267	26.41	0.92	0.32	0.68	0.00	4.00	2.31	8.11
Financial Outcomes	Twin SES Composite (26 yr)	Child	6222	26.41	0.92	0.03	0.96	-5.24	2.59	-1.38	6.10
Adolescence	Psychological Wellbeing (16 yr)	Child	3633	16.48	0.27	0.55	0.09	0.20	0.82	-0.24	3.13
Adolescence	Subjective Wellbeing (16 yr)	Child	3233	16.48	0.27	0.60	0.11	0.08	0.86	-0.70	3.65
Adolescence	Life Satisfaction Family (16 yr)	Child	4062	16.48	0.27	4.83	0.94	1.00	6.00	-1.10	4.39
Adolescence	Life Satisfaction Friends (16 yr)	Child	4066	16.48	0.27	5.07	0.76	1.00	6.00	-1.20	4.77
Adolescence	Life Satisfaction Living Env (16 yr)	Child	4075	16.48	0.27	4.08	1.03	1.00	6.00	-0.47	2.89
Adolescence	Life Satisfaction School (16 yr)	Child	4068	16.48	0.27	4.28	1.01	1.00	6.00	-0.74	3.36
Adolescence	Life Satisfaction Self (16 yr)	Child	4071	16.48	0.27	4.71	0.76	1.25	6.00	-0.92	4.36
Adolescence	Life Satisfaction Total (16 yr)	Child	4063	16.48	0.27	4.62	0.61	1.95	6.00	-0.67	3.67
Adolescence	Hopefulness Agency (16 yr)	Child	4067	16.48	0.27	4.84	0.74	1.00	6.00	-1.12	5.26
Adolescence	Hopefulness Pathways (16 yr)	Child	4066	16.48	0.27	4.57	0.81	1.00	6.00	-0.64	3.71
Adolescence	Hopefulness Total (16 yr)	Child	4067	16.48	0.27	4.71	0.71	1.00	6.00	-0.87	4.54
Adolescence	Subjective Happiness (16 yr)	Child	4073	16.48	0.27	5.23	1.15	1.00	7.00	-0.80	3.39
Adolescence	Gratitude (16 yr)	Child	4068	16.48	0.27	5.80	0.84	1.00	7.00	-0.79	3.67
Adolescence	Curiosity Explore (16 yr)	Child	4060	16.48	0.27	4.86	1.01	1.00	7.00	-0.23	2.99
Adolescence	Curiosity Flow (16 yr)	Child	4054	16.48	0.27	4.66	1.13	1.00	7.00	-0.21	2.84
Adolescence	Curiosity Total (16 yr)	Child	4059	16.48	0.27	4.77	0.91	1.14	7.00	-0.22	3.00
Adolescence	Ambition (16 yr)	Child	3586	16.48	0.27	3.90	0.68	1.00	5.00	-0.49	3.11
Adolescence	GRIT Consistency (16 yr)	Child	3655	16.48	0.27	2.84	0.80	1.00	5.00	0.09	2.87
Adolescence	GRIT Perseverance (16 yr)	Child	3588	16.48	0.27	3.72	0.62	1.00	5.00	-0.21	2.98
Adolescence	GRIT Total (16 yr)	Child	3652	16.48	0.27	3.27	0.59	1.00	5.00	0.05	3.50
Adolescence	Optimism LOT-R (16 yr)	Child	3651	16.48	0.27	3.23	0.72	1.00	5.00	-0.25	3.19
Adolescence	Academic Self-Concept (16 yr)	Child	3586	16.48	0.27	3.55	0.63	1.00	5.00	-0.32	3.23
Adulthood	Self-Control (21 yr)	Child	6861	22.25	0.92	9.55	4.16	0.00	24.00	0.38	2.80
Adulthood	Future Consequences (21 yr)	Child	6855	22.25	0.92	2.46	0.92	1.00	5.00	0.42	2.44
Adulthood	GOALS Fulfilment (21 yr)	Child	7078	22.25	0.92	10.20	2.88	0.00	16.00	-0.42	3.00
Adulthood	GOALS Relationships (21 yr)	Child	7079	22.25	0.92	15.98	3.49	0.00	20.00	-1.30	5.15
Adulthood	Purpose in Life (21 yr)	Child	7074	22.25	0.92	3.46	0.81	1.00	5.00	-0.57	3.08
Adulthood	Ambition (21 yr)	Child	6433	22.25	0.92	13.78	3.63	0.00	20.00	-0.33	2.76
Adulthood	Depression (21 yr)	Child	6956	22.25	0.92	4.41	4.12	0.00	16.00	1.00	3.19
Adulthood	Depression (26 yr)	Child	6159	26.41	0.92	6.84	6.25	0.00	26.00	1.01	3.28
Adulthood	Quality of Life (26 yr)	Child	5716	26.41	0.92	4.07	0.93	1.00	6.00	-0.48	3.28
General Cognitive Ability (g)	Cross Time	Cross Rater	12927	NA	NA	0.00	0.37	-1.52	1.28	-0.17	3.07
Verbal Ability	Cross Time	Cross Rater	12927	NA	NA	0.00	0.41	-1.52	1.51	-0.13	3.06
Nonverbal Ability	Cross Time	Cross Rater	12927	NA	NA	0.00	0.41	-1.82	1.36	-0.29	3.24
ARBQ Shyness	Cross Time	Cross Rater	12927	NA	NA	0.00	0.45	-0.80	2.07	0.85	3.68
ARBQ Fear	Cross Time	Cross Rater	12927	NA	NA	0.00	0.33	-0.52	1.86	1.02	4.18
ARBQ Obsessive-Compulsive	Cross Time	Cross Rater	12927	NA	NA	0.00	0.44	-0.72	1.96	0.84	3.63
ARBQ Negative Affect	Cross Time	Cross Rater	12927	NA	NA	0.00	0.31	-0.45	1.97	1.44	6.21
ARBQ Negative Cognition	Cross Time	Cross Rater	12927	NA	NA	0.00	0.30	-0.49	1.62	1.08	4.45
ARBQ Anxiety Total	Cross Time	Cross Rater	12927	NA	NA	0.00	0.52	-1.16	2.99	0.89	4.22
Conners Inattention	Cross Time	Cross Rater	12927	NA	NA	0.00	0.59	-0.90	3.30	1.39	5.61
Conners Inattention	Cross Time	Parent	12927	NA	NA	0.00	0.59	-0.81	3.35	1.45	5.78
Conners Hyperactivity-Impulsivity	Cross Time	Cross Rater	12927	NA	NA	0.00	0.62	-0.84	3.72	1.71	7.07
Conners Hyperactivity-Impulsivity	Cross Time	Parent	12927	NA	NA	0.00	0.63	-0.80	3.83	1.74	7.24
Conners Total	Cross Time	Cross Rater	12927	NA	NA	0.00	0.63	-0.94	3.65	1.57	6.51
Conners Total	Cross Time	Parent	12927	NA	NA	0.00	0.64	-0.90	3.78	1.60	6.63
SDQ Conduct	Cross Time	Cross Rater	12927	NA	NA	0.00	0.35	-0.67	2.05	1.17	5.13
SDQ Conduct	Cross Time	Parent	12927	NA	NA	0.00	0.38	-0.73	2.21	1.07	4.70
SDQ Conduct	Cross Time	Teacher	12927	NA	NA	0.00	0.43	-0.41	3.96	2.79	13.43
SDQ Conduct	Cross Time	Child	12927	NA	NA	0.00	0.32	-0.71	2.66	1.15	5.81
SDQ Emotion	Cross Time	Cross Rater	12927	NA	NA	0.00	0.23	-0.42	1.28	0.90	3.97
SDQ Emotion	Cross Time	Parent	12927	NA	NA	0.00	0.28	-0.45	1.61	1.06	4.39
SDQ Emotion	Cross Time	Teacher	12927	NA	NA	0.00	0.28	-0.45	1.83	1.54	6.32
SDQ Emotion	Cross Time	Child	12927	NA	NA	0.00	0.29	-0.56	1.15	0.69	3.54
SDQ Hyperactivity	Cross Time	Cross Rater	12927	NA	NA	0.00	0.40	-0.81	1.57	0.71	3.25
SDQ Hyperactivity	Cross Time	Parent	12927	NA	NA	0.00	0.43	-0.87	1.72	0.69	3.17
SDQ Hyperactivity	Cross Time	Teacher	12927	NA	NA	0.00	0.55	-0.90	2.23	1.11	4.14
SDQ Hyperactivity	Cross Time	Child	12927	NA	NA	0.00	0.31	-0.80	1.49	0.36	3.46
SDQ Peer Problems	Cross Time	Cross Rater	12927	NA	NA	0.00	0.27	-0.42	1.85	1.51	6.47
SDQ Peer Problems	Cross Time	Parent	12927	NA	NA	0.00	0.31	-0.45	1.97	1.57	6.62
SDQ Peer Problems	Cross Time	Teacher	12927	NA	NA	0.00	0.31	-0.34	2.73	2.24	10.71
SDQ Peer Problems	Cross Time	Child	12927	NA	NA	0.00	0.26	-0.52	1.51	1.01	5.15
SDQ Prosocial	Cross Time	Cross Rater	12927	NA	NA	0.00	0.36	-2.08	0.75	-0.77	3.70
SDQ Prosocial	Cross Time	Parent	12927	NA	NA	0.00	0.39	-2.33	0.71	-0.84	3.87
SDQ Prosocial	Cross Time	Teacher	12927	NA	NA	0.00	0.37	-1.85	0.70	-0.74	3.79
SDQ Prosocial	Cross Time	Child	12927	NA	NA	0.00	0.29	-1.58	0.66	-0.57	3.75
SDQ Total Problems	Cross Time	Cross Rater	12927	NA	NA	0.00	0.44	-0.95	2.59	0.87	4.07
SDQ Total Problems	Cross Time	Parent	12927	NA	NA	0.00	0.47	-1.00	2.66	0.85	3.94
SDQ Total Problems	Cross Time	Teacher	12927	NA	NA	0.00	0.51	-0.90	3.54	1.36	5.68
SDQ Total Problems	Cross Time	Child	12927	NA	NA	0.00	0.34	-0.88	1.78	0.65	4.09
Socioeconomic Status	SES (Birth)	Parent	12149	NA	NA	0.09	1.00	-2.64	2.53	0.08	2.20
Socioeconomic Status	SES (Age 7)	Parent	9706	NA	NA	0.02	0.99	-2.79	2.05	-0.19	2.15
Socioeconomic Status	SES (Age 16)	Parent	4365	NA	NA	0.00	0.99	-2.85	1.76	-0.41	2.33
Socioeconomic Status	SES (Age 21)	Child	7848	NA	NA	0.00	1.00	-3.02	1.83	-0.50	2.46
Polygenic g Score	Polygenic g Score	N/A	12927	NA	NA	100.00	15.00	35.29	156.34	0.06	2.99
Female
g	2 yr	Child	3551	2.04	0.15	0.18	0.96	-2.76	2.72	-0.14	2.49
g	3 yr	Child	3446	2.99	0.09	0.17	0.95	-3.32	2.72	-0.23	2.81
g	4 yr	Child	5114	4.02	0.14	0.10	0.93	-4.07	2.59	-0.52	3.33
g	7 yr	Child	3739	7.10	0.27	0.05	0.97	-3.65	4.84	-0.11	3.24
g	9 yr	Child	2596	9.01	0.28	-0.01	0.97	-3.12	2.19	-0.47	2.69
g	10 yr	Child	2105	10.06	0.29	-0.06	0.97	-3.49	2.88	-0.23	3.01
g	12 yr	Child	3691	11.27	0.69	-0.06	0.98	-3.51	2.81	-0.22	2.85
g	14 yr	Child	2461	14.04	0.57	0.00	0.99	-4.12	3.11	-0.36	3.36
g	16 yr	Child	2121	16.47	0.27	-0.05	0.98	-2.86	3.03	0.30	3.01
g	25 yr	Child	2365	24.79	0.87	25.08	6.65	4.00	39.00	-0.39	2.52
verbal ability	2 yr	Child	3594	2.04	0.15	0.19	0.96	-1.72	1.83	-0.16	2.02
verbal ability	3 yr	Child	3501	2.99	0.09	0.14	0.97	-2.41	2.06	-0.31	2.69
verbal ability	4 yr	Child	5143	4.02	0.14	0.10	0.93	-3.13	1.49	-0.80	3.26
verbal ability	7 yr	Child	3743	7.10	0.27	0.03	0.98	-3.04	5.90	0.09	3.77
verbal ability	9 yr	Child	2642	9.01	0.28	-0.03	0.97	-3.34	2.61	-0.16	2.76
verbal ability	10 yr	Child	2135	10.06	0.29	-0.09	0.97	-2.82	2.74	0.03	2.52
verbal ability	12 yr	Child	4093	11.27	0.69	201.80	37.44	50.28	360.50	0.16	3.97
verbal ability	16 yr	Child	2324	16.47	0.27	15.32	4.27	4.34	33.00	0.55	3.63
verbal ability	25 yr	Child	2373	24.79	0.87	12.82	3.80	1.00	20.00	-0.38	2.55
nonverbal ability	2 yr	Child	3592	2.04	0.15	0.11	0.98	-3.56	2.88	-0.16	2.86
nonverbal ability	3 yr	Child	3681	2.99	0.09	0.16	0.95	-3.79	2.84	-0.25	3.06
nonverbal ability	4 yr	Child	5264	4.02	0.14	0.08	0.94	-4.16	2.91	-0.13	3.04
nonverbal ability	7 yr	Child	3767	7.10	0.27	0.05	0.96	-3.64	2.68	-0.28	2.80
nonverbal ability	9 yr	Child	2599	9.01	0.28	0.02	0.98	-3.17	1.31	-0.79	2.72
nonverbal ability	10 yr	Child	2123	10.06	0.29	0.00	0.97	-3.67	2.45	-0.57	3.54
nonverbal ability	12 yr	Child	4268	11.27	0.69	66.18	14.41	9.00	94.00	-0.75	3.27
nonverbal ability	16 yr	Child	2136	16.47	0.27	13.74	3.58	3.50	27.00	0.45	3.54
nonverbal ability	25 yr	Child	2373	24.79	0.87	12.23	3.64	0.00	20.00	-0.36	2.50
Early Verbal Abilities	MB-CDI Vocabulary (2 yr)	Child	3622	2.04	0.15	52.74	24.28	1.00	100.00	0.14	2.26
Early Verbal Abilities	Word Use (2 yr)	Child	3625	2.04	0.15	4.19	1.14	0.00	5.00	-1.35	4.02
Early Verbal Abilities	Sentence Complexity (2 yr)	Child	3615	2.04	0.15	1.13	0.76	0.00	2.00	-0.22	1.76
Early Verbal Abilities	MB-CDI Vocabulary (3 yr)	Child	3501	2.99	0.09	49.89	24.63	0.00	100.00	0.14	2.34
Early Verbal Abilities	Word Use (3 yr)	Child	3504	2.99	0.09	7.67	2.74	0.00	12.00	-0.64	3.01
Early Verbal Abilities	Sentence Complexity (3 yr)	Child	3504	2.99	0.09	2.59	1.06	0.00	4.00	-0.53	2.87
Early Verbal Abilities	MB-CDI Vocabulary (4 yr)	Child	5232	4.02	0.14	30.38	9.36	0.00	48.00	0.09	2.59
Early Verbal Abilities	Picture Vocabulary (4 yr)	Child	5253	4.02	0.14	6.63	1.37	0.00	8.00	-1.26	5.25
Early Verbal Abilities	Sentence Complexity (4 yr)	Child	5185	4.02	0.14	1.62	0.67	0.00	2.00	-1.53	3.91
Childhood Verbal Abilities	Vocabulary (7 yr)	Child	3759	7.10	0.27	13.24	4.22	0.00	36.00	0.00	3.55
Childhood Verbal Abilities	Similarities (7 yr)	Child	3752	7.10	0.27	6.60	2.82	0.00	21.00	0.16	4.14
Childhood Verbal Abilities	TOWRE Reading (7 yr)	Child	3714	7.10	0.27	0.06	0.96	-2.16	2.67	0.01	2.29
Childhood Verbal Abilities	Non-Word Recognition (7 yr)	Child	1388	7.10	0.27	7.92	1.86	1.00	12.00	-0.27	2.93
Childhood Verbal Abilities	Words/Vocabulary (9 yr)	Child	2665	9.01	0.28	26.82	5.73	6.00	40.00	-0.40	2.82
Childhood Verbal Abilities	General Knowledge (9 yr)	Child	2642	9.01	0.28	11.71	2.77	1.00	18.00	-0.12	2.86
Childhood Verbal Abilities	Vocabulary (10 yr)	Child	2153	10.06	0.29	40.80	6.97	19.51	59.00	-0.18	2.40
Childhood Verbal Abilities	PIAT Reading (10 yr)	Child	2372	10.06	0.29	52.53	9.29	20.00	80.00	-0.11	2.94
Childhood Verbal Abilities	Author Recognition (10 yr)	Child	2103	10.06	0.29	7.75	3.82	-2.00	20.00	0.54	3.33
Childhood Verbal Abilities	General Knowledge (10 yr)	Child	2147	10.06	0.29	20.35	3.42	12.00	30.00	0.14	2.40
Childhood Verbal Abilities	Vocabulary (12 yr)	Child	3833	11.27	0.69	42.67	6.48	23.25	58.00	-0.39	2.62
Childhood Verbal Abilities	TOAL Language (12 yr)	Child	3630	11.27	0.69	21.41	6.44	9.00	35.00	0.18	2.30
Childhood Verbal Abilities	PIAT Reading (12 yr)	Child	4516	11.27	0.69	60.63	7.94	29.50	79.00	-0.25	2.59
Childhood Verbal Abilities	Yes/No Reading Fluency (12 yr)	Child	4467	11.27	0.69	59.06	13.22	19.00	98.00	0.17	3.14
Childhood Verbal Abilities	TOWRE Reading (12 yr)	Child	3854	11.27	0.69	0.00	0.98	-4.74	2.42	-0.56	3.57
Childhood Verbal Abilities	Author Recognition (12 yr)	Child	3888	11.27	0.69	8.92	3.66	-3.00	20.00	0.13	2.90
Childhood Verbal Abilities	Figurative Language (12 yr)	Child	3901	11.27	0.69	6.13	2.52	0.00	11.00	-0.15	2.36
Childhood Verbal Abilities	General Knowledge (12 yr)	Child	4059	11.27	0.69	21.31	3.37	9.50	30.00	-0.02	2.22
Adolescence Verbal Abilities	Vocabulary (14 yr)	Child	2973	14.04	0.57	41.32	5.13	17.00	52.00	-0.74	3.80
Adolescence Verbal Abilities	Vocabulary (16 yr)	Child	2324	16.47	0.27	15.32	4.27	4.34	33.00	0.55	3.63
Early Adulthood Verbal Abilities	Vocabulary (25 yr)	Child	2479	24.79	0.87	6.11	1.44	0.00	8.00	-0.93	4.11
Early Adulthood Verbal Abilities	Missing Letter (25 yr)	Child	2392	24.79	0.87	3.46	1.67	0.00	6.00	-0.33	2.20
Early Adulthood Verbal Abilities	Verbal Analogies (25 yr)	Child	2379	24.79	0.87	3.20	1.67	0.00	6.00	-0.01	2.06
Early Nonverbal Abilities	Total PARCA (2 yr)	Child	3651	2.04	0.15	0.11	0.97	-5.67	2.81	-0.28	3.27
Early Nonverbal Abilities	Parent-Report PARCA (2 yr)	Child	3629	2.04	0.15	18.42	3.34	2.00	26.00	-0.45	3.44
Early Nonverbal Abilities	Parent-Admin PARCA (2 yr)	Child	3614	2.04	0.15	0.10	0.96	-2.78	2.74	-0.01	2.61
Early Nonverbal Abilities	Drawing Test (2 yr)	Child	3618	2.04	0.15	1.95	0.97	0.00	4.00	0.60	2.35
Early Nonverbal Abilities	Matching Test (2 yr)	Child	3549	2.04	0.15	3.93	2.00	0.00	8.00	-0.14	2.38
Early Nonverbal Abilities	Block Test (2 yr)	Child	3556	2.04	0.15	7.82	2.83	0.00	12.00	-0.28	2.32
Early Nonverbal Abilities	Folding Test (2 yr)	Child	3435	2.04	0.15	1.26	0.79	0.00	2.00	-0.50	1.77
Early Nonverbal Abilities	Copy Test (2 yr)	Child	3496	2.04	0.15	4.15	2.35	0.00	8.00	0.09	1.90
Early Nonverbal Abilities	Total PARCA (3 yr)	Child	3727	2.99	0.09	0.16	0.94	-3.79	2.55	-0.32	3.01
Early Nonverbal Abilities	Parent-Report PARCA (3 yr)	Child	3703	2.99	0.09	14.36	3.11	1.00	22.00	-0.26	2.91
Early Nonverbal Abilities	Parent-Admin PARCA (3 yr)	Child	3705	2.99	0.09	0.56	0.15	0.00	0.96	-0.50	3.10
Early Nonverbal Abilities	Odd One Out (3 yr)	Child	3694	2.99	0.09	9.40	3.00	0.00	14.00	-0.88	3.62
Early Nonverbal Abilities	Drawing Test (3 yr)	Child	3682	2.99	0.09	2.80	1.23	0.00	9.00	0.47	4.44
Early Nonverbal Abilities	Matching Test (3 yr)	Child	3680	2.99	0.09	8.65	2.89	0.00	14.00	-0.50	2.90
Early Nonverbal Abilities	Total PARCA (4 yr)	Child	5338	4.02	0.14	0.13	0.92	-4.23	2.85	-0.18	3.10
Early Nonverbal Abilities	Parent-Report PARCA (4 yr)	Child	5287	4.02	0.14	6.58	2.03	0.00	12.00	-0.15	2.85
Early Nonverbal Abilities	Parent-Admin PARCA (4 yr)	Child	5260	4.02	0.14	0.60	0.12	0.04	0.98	-0.25	3.14
Early Nonverbal Abilities	Odd One Out (4 yr)	Child	5315	4.02	0.14	9.45	2.26	0.00	13.00	-0.75	3.76
Early Nonverbal Abilities	Drawing Test (4 yr)	Child	5269	4.02	0.14	5.06	1.59	0.00	9.00	0.01	2.86
Early Nonverbal Abilities	Draw-a-Man Test (4 yr)	Child	5196	4.02	0.14	7.54	2.42	0.00	12.00	-0.86	4.02
Early Nonverbal Abilities	Puzzle Test (4 yr)	Child	5255	4.02	0.14	5.70	2.57	0.00	12.00	0.24	2.60
Childhood Nonverbal Abilities	Conceptual Grouping (7 yr)	Child	3770	7.10	0.27	8.15	2.42	1.00	12.00	-0.34	2.41
Childhood Nonverbal Abilities	Picture Completion (7 yr)	Child	3770	7.10	0.27	10.84	3.03	0.00	21.00	-0.40	3.30
Childhood Nonverbal Abilities	Shapes Test (9 yr)	Child	2655	9.01	0.28	17.93	4.34	1.00	23.00	-0.86	3.02
Childhood Nonverbal Abilities	Puzzle Test (9 yr)	Child	2608	9.01	0.28	15.95	6.02	0.00	23.00	-0.90	2.61
Childhood Nonverbal Abilities	Ravens (10 yr)	Child	2165	10.06	0.29	37.92	7.91	7.88	56.00	-0.50	3.04
Childhood Nonverbal Abilities	Picture Completion (10 yr)	Child	2144	10.06	0.29	19.36	3.91	3.00	30.00	-0.83	4.83
Childhood Nonverbal Abilities	NFER Maths (10 yr)	Child	2186	10.06	0.29	59.27	11.45	11.21	77.00	-1.08	4.01
Childhood Nonverbal Abilities	Ravens (12 yr)	Child	3912	11.27	0.69	11.14	3.21	1.50	22.00	-0.04	2.90
Childhood Nonverbal Abilities	Hidden Shapes (12 yr)	Child	4249	11.27	0.69	16.91	3.78	5.25	27.00	0.31	3.17
Childhood Nonverbal Abilities	Jigsaws (12 yr)	Child	4172	11.27	0.69	18.10	2.40	5.50	27.00	-0.17	3.56
Childhood Nonverbal Abilities	NFER Maths (12 yr)	Child	4268	11.27	0.69	67.33	13.46	13.45	94.00	-0.72	3.23
Childhood Nonverbal Abilities	Maths: Understanding Numbers (12 yr)	Child	4268	11.27	0.69	22.33	5.39	0.00	33.00	-0.67	3.19
Childhood Nonverbal Abilities	Maths: Non-Numerical Processes (12 yr)	Child	4268	11.27	0.69	15.82	4.68	1.00	25.00	-0.43	2.60
Childhood Nonverbal Abilities	Maths: Computation & Knowledge (12 yr)	Child	4268	11.27	0.69	28.03	6.36	1.00	37.00	-1.24	4.22
Adolescence Nonverbal Abilities	Ravens (14 yr)	Child	2479	14.04	0.57	14.02	3.41	2.88	27.00	0.13	3.25
Adolescence Nonverbal Abilities	Science (14 yr)	Child	2556	14.04	0.57	33.76	7.91	9.69	47.00	-0.84	3.15
Adolescence Nonverbal Abilities	Understanding Number (16 yr)	Child	2027	16.47	0.27	11.40	4.14	1.08	18.00	-0.72	2.97
Early Adulthood Nonverbal Abilities	Bricks 2D Rotation (18 yr)	Child	1459	18.62	0.33	5.59	1.61	0.00	9.00	-0.39	3.13
Early Adulthood Nonverbal Abilities	Bricks 2D Rotation & Visualisation (18 yr)	Child	1441	18.62	0.33	4.75	1.84	0.00	9.00	-0.01	2.32
Early Adulthood Nonverbal Abilities	Bricks 2D Visualisation (18 yr)	Child	1427	18.62	0.33	5.09	1.87	0.00	9.00	-0.48	2.90
Early Adulthood Nonverbal Abilities	Bricks 3D Rotation (18 yr)	Child	1430	18.62	0.33	6.35	1.70	0.00	9.00	-0.77	3.64
Early Adulthood Nonverbal Abilities	Bricks 3D Rotation & Visualisation (18 yr)	Child	1437	18.62	0.33	5.39	1.25	0.00	9.00	0.27	3.12
Early Adulthood Nonverbal Abilities	Bricks 3D Visualisation (18 yr)	Child	1425	18.62	0.33	5.39	1.98	0.00	9.00	-0.65	2.88
Early Adulthood Nonverbal Abilities	Bricks (18 yr)	Child	1359	18.62	0.33	5.49	1.06	1.17	8.17	-0.32	2.95
Early Adulthood Nonverbal Abilities	Navigation (18 yr)	Child	1156	18.62	0.33	0.75	0.11	0.23	0.95	-1.07	4.71
Early Adulthood Nonverbal Abilities	Ravens (25 yr)	Child	2376	24.79	0.87	6.18	2.23	0.00	11.00	-0.45	2.69
Early Adulthood Nonverbal Abilities	Visual Puzzles (25 yr)	Child	2439	24.79	0.87	6.00	1.97	0.00	9.00	-0.36	2.49
English Achievement	7 yr	Teacher	4440	7.10	0.27	2.20	0.53	0.00	4.00	-0.43	4.22
English Achievement	9 yr	Teacher	2191	9.02	0.29	3.10	0.62	1.00	5.00	-0.22	3.17
English Achievement	10 yr	Teacher	2297	10.10	0.29	3.47	0.69	1.00	5.00	-0.41	3.51
English Achievement	12 yr	Teacher	3220	11.53	0.66	4.44	0.88	1.00	9.00	0.44	5.58
English Achievement	16 yr	Child	4915	16.47	0.27	9.09	1.15	4.00	11.00	-0.49	3.34
English Achievement	18 yr	Child	1310	18.31	0.30	3.86	1.18	1.00	6.00	-0.01	2.46
Maths Achievement	7 yr	Teacher	4422	7.10	0.27	2.12	0.53	0.00	4.00	-0.20	4.10
Maths Achievement	9 yr	Teacher	2180	9.02	0.29	2.96	0.64	1.00	5.00	-0.28	3.38
Maths Achievement	10 yr	Teacher	2280	10.10	0.29	3.32	0.71	1.00	5.00	-0.25	3.24
Maths Achievement	12 yr	Teacher	3166	11.53	0.66	4.37	0.98	1.00	9.00	0.25	4.43
Maths Achievement	16 yr	Child	4870	16.47	0.27	8.86	1.42	4.00	11.00	-0.52	3.32
Maths Achievement	18 yr	Child	886	18.31	0.30	4.04	1.35	1.00	6.00	-0.56	2.55
Science Achievement	9 yr	Teacher	2179	9.02	0.29	2.97	0.55	1.00	5.00	-0.25	4.12
Science Achievement	10 yr	Teacher	2283	10.10	0.29	3.36	0.64	1.00	5.00	-0.21	3.32
Science Achievement	12 yr	Teacher	3146	11.53	0.66	4.45	0.90	1.00	9.00	0.35	4.99
Science Achievement	16 yr	Child	4573	16.47	0.27	9.00	1.30	4.00	11.00	-0.35	2.82
Science Achievement	18 yr	Child	1302	18.31	0.30	3.66	1.38	1.00	6.00	-0.24	2.14
Core-Subject Achievement	7 yr	Teacher	4417	7.10	0.27	2.16	0.50	0.00	4.00	-0.43	4.35
Core-Subject Achievement	9 yr	Teacher	2170	9.02	0.29	3.01	0.56	1.00	5.00	-0.35	3.70
Core-Subject Achievement	10 yr	Teacher	2262	10.10	0.29	3.39	0.63	1.00	5.00	-0.37	3.51
Core-Subject Achievement	12 yr	Teacher	3082	11.53	0.66	4.41	0.87	1.00	9.00	0.35	5.31
Core-Subject Achievement	14 yr	Parent	2322	14.04	0.57	6.22	0.92	1.00	9.00	-0.79	5.29
Core-Subject Achievement	16 yr	Child	4933	16.47	0.27	8.96	1.19	4.00	11.00	-0.44	3.13
Core-Subject Achievement	18 yr	Child	3231	18.31	0.30	3.81	1.04	1.00	6.00	-0.22	2.57
Core-Subject Achievement	21 yr	Child	4214	22.24	0.92	0.00	0.98	-3.75	1.78	-1.40	4.38
Educational Attainment	Years of Schooling (26 yr)	Child	4779	22.24	0.92	14.22	1.83	10.00	20.00	-0.97	3.43
ARBQ Shyness	3 yr	Parent	3696	2.99	0.09	2.44	1.53	0.00	6.00	0.17	2.49
ARBQ Shyness	4 yr	Parent	5231	4.02	0.14	2.34	1.51	0.00	6.00	0.28	2.59
ARBQ Shyness	7 yr	Parent	5431	7.10	0.27	1.89	1.86	0.00	8.00	0.95	3.30
ARBQ Shyness	9 yr	Parent	2656	9.01	0.28	1.59	1.76	0.00	8.00	1.16	3.92
ARBQ Shyness	16 yr	Parent	4193	16.34	0.67	0.79	1.25	0.00	6.00	1.69	5.41
ARBQ Shyness	7 yr	Teacher	4394	7.10	0.27	1.21	1.42	0.00	6.00	1.13	3.62
ARBQ Fear	3 yr	Parent	3709	2.99	0.09	0.70	0.93	0.00	4.00	1.21	3.75
ARBQ Fear	4 yr	Parent	5245	4.02	0.14	1.23	1.28	0.00	6.00	1.04	3.67
ARBQ Fear	7 yr	Parent	5430	7.10	0.27	2.36	2.02	0.00	10.00	0.93	3.51
ARBQ Fear	9 yr	Parent	2657	9.01	0.28	1.99	1.84	0.00	10.00	1.03	3.84
ARBQ Fear	16 yr	Parent	4197	16.34	0.67	0.78	1.03	0.00	6.00	1.47	5.21
ARBQ Fear	7 yr	Teacher	4062	7.10	0.27	0.50	0.92	0.00	6.00	2.21	8.41
ARBQ OCB	4 yr	Parent	5243	4.02	0.14	2.57	1.69	0.00	8.00	0.46	2.75
ARBQ OCB	7 yr	Parent	5434	7.10	0.27	2.09	1.73	0.00	8.00	0.78	3.13
ARBQ OCB	9 yr	Parent	2649	9.01	0.28	0.99	1.21	0.00	6.00	1.20	3.84
ARBQ OCB	16 yr	Parent	4194	16.34	0.67	0.67	1.04	0.00	6.00	1.98	7.45
ARBQ OCB	7 yr	Teacher	4460	7.10	0.27	1.28	1.14	0.00	8.00	1.20	5.26
ARBQ Negative Affect	4 yr	Parent	5240	4.02	0.14	0.69	0.82	0.00	4.00	1.07	3.71
ARBQ Negative Affect	7 yr	Parent	5434	7.10	0.27	1.41	1.45	0.00	10.00	1.47	5.93
ARBQ Negative Affect	9 yr	Parent	2655	9.01	0.28	1.15	1.46	0.00	8.00	1.66	6.08
ARBQ Negative Affect	16 yr	Parent	4196	16.34	0.67	0.56	1.05	0.00	8.00	2.56	11.10
ARBQ Negative Affect	7 yr	Teacher	4473	7.10	0.27	0.97	1.47	0.00	9.00	1.91	6.87
ARBQ Negative Cognition	4 yr	Parent	5239	4.02	0.14	1.00	0.91	0.00	4.00	0.77	3.28
ARBQ Negative Cognition	7 yr	Parent	5434	7.10	0.27	2.71	2.47	0.00	12.00	1.05	3.79
ARBQ Negative Cognition	9 yr	Parent	2653	9.01	0.28	2.89	2.54	0.00	12.00	0.99	3.61
ARBQ Negative Cognition	16 yr	Parent	4195	16.34	0.67	1.22	1.73	0.00	10.00	1.86	6.84
ARBQ Negative Cognition	7 yr	Teacher	4470	7.10	0.27	1.80	2.11	0.00	12.00	1.54	5.58
ARBQ Total Anxiety	3 yr	Parent	3699	2.99	0.09	7.41	3.93	0.00	23.00	0.45	2.96
ARBQ Total Anxiety	4 yr	Parent	5236	4.02	0.14	9.00	4.62	0.00	31.00	0.68	3.44
ARBQ Total Anxiety	7 yr	Parent	5434	7.10	0.27	11.11	6.67	0.00	42.00	0.90	3.81
ARBQ Total Anxiety	9 yr	Parent	2655	9.01	0.28	8.97	6.51	0.00	37.00	1.06	3.95
ARBQ Total Anxiety	16 yr	Parent	4197	16.34	0.67	4.04	4.35	0.00	31.00	1.77	7.06
ARBQ Total Anxiety	7 yr	Teacher	4469	7.10	0.27	6.06	5.49	0.00	38.00	1.54	5.85
Inattention	8 yr	Parent	4813	7.94	0.53	4.23	4.32	0.00	27.00	1.73	6.81
Inattention	12 yr	Parent	4617	11.27	0.69	4.42	4.41	0.00	27.00	1.66	6.54
Inattention	14 yr	Parent	2741	14.04	0.57	3.94	4.30	0.00	27.00	1.67	6.56
Inattention	16 yr	Parent	4192	16.34	0.67	3.18	4.04	0.00	27.00	2.07	8.70
Inattention	21 yr	Parent	4386	22.24	0.92	3.28	3.91	0.00	27.00	2.09	8.90
Inattention	14 yr	Teacher	727	14.04	0.57	2.99	4.57	0.00	27.00	2.04	7.45
Inattention	14 yr	Child	2815	14.04	0.57	6.03	4.39	0.00	27.00	1.08	4.36
Inattention	21 yr	Child	4047	22.24	0.92	7.84	5.64	0.00	33.00	1.19	4.80
Inattention	26 yr	Child	3721	26.38	0.94	6.43	6.07	0.00	33.00	1.56	5.80
Hyper-Impuls	8 yr	Parent	4815	7.94	0.53	4.75	4.37	0.00	26.00	1.53	5.71
Hyper-Impuls	12 yr	Parent	4613	11.27	0.69	3.57	3.74	0.00	26.00	1.78	7.18
Hyper-Impuls	14 yr	Parent	2739	14.04	0.57	2.97	3.50	0.00	27.00	2.08	9.07
Hyper-Impuls	16 yr	Parent	4191	16.34	0.67	2.31	3.05	0.00	24.75	2.40	11.06
Hyper-Impuls	21 yr	Parent	4383	22.24	0.92	2.44	3.59	0.00	27.00	2.43	10.67
Hyper-Impuls	14 yr	Teacher	731	14.04	0.57	2.86	4.24	0.00	27.00	2.67	11.33
Hyper-Impuls	14 yr	Child	2814	14.04	0.57	7.12	4.10	0.00	26.00	0.84	3.87
Hyper-Impuls	21 yr	Child	4046	22.24	0.92	5.40	4.50	0.00	27.00	1.38	5.35
ADHD	8 yr	Parent	4815	7.94	0.53	8.98	7.84	0.00	50.00	1.63	6.43
ADHD	12 yr	Parent	4613	11.27	0.69	7.99	7.28	0.00	53.00	1.78	7.36
ADHD	14 yr	Parent	2743	14.04	0.57	6.91	6.93	0.00	51.00	1.79	7.57
ADHD	16 yr	Parent	4192	16.34	0.67	5.49	6.22	0.00	51.88	2.20	10.30
ADHD	21 yr	Parent	4387	22.24	0.92	5.71	6.47	0.00	54.00	2.21	10.08
ADHD	14 yr	Teacher	731	14.04	0.57	5.87	8.22	0.00	53.00	2.41	9.80
ADHD	14 yr	Child	2814	14.04	0.57	13.15	7.99	0.00	53.00	1.00	4.34
ADHD	21 yr	Child	4047	22.24	0.92	13.23	8.79	0.00	60.00	1.21	5.01
Conduct	2 yr	Parent	3626	2.04	0.15	2.15	1.43	0.00	8.00	0.67	3.47
Conduct	3 yr	Parent	3706	2.99	0.09	2.23	1.43	0.00	8.00	0.63	3.43
Conduct	4 yr	Parent	5239	4.02	0.14	1.88	1.46	0.00	9.00	0.77	3.58
Conduct	7 yr	Parent	5434	7.10	0.27	1.49	1.49	0.00	10.00	1.25	4.99
Conduct	9 yr	Parent	2652	9.01	0.28	1.12	1.35	0.00	10.00	1.59	6.66
Conduct	12 yr	Parent	4610	11.27	0.69	1.17	1.37	0.00	10.00	1.49	5.89
Conduct	16 yr	Parent	4196	16.34	0.67	1.16	1.35	0.00	9.00	1.60	6.55
Conduct	21 yr	Parent	4392	22.24	0.92	1.17	1.28	0.00	10.00	1.75	7.63
Conduct	7 yr	Teacher	4470	7.10	0.27	0.49	1.07	0.00	10.00	2.96	14.01
Conduct	9 yr	Teacher	2204	9.02	0.29	0.32	0.87	0.00	9.00	3.77	20.98
Conduct	12 yr	Teacher	3868	11.53	0.66	0.38	0.99	0.00	8.75	3.68	19.88
Conduct	12 yr	Child	4588	11.27	0.69	1.66	1.50	0.00	10.00	1.22	4.92
Conduct	16 yr	Child	4190	16.34	0.67	1.54	1.42	0.00	10.00	1.39	5.71
Conduct	21 yr	Child	4316	22.24	0.92	1.52	1.29	0.00	9.00	1.55	6.63
Conduct	26 yr	Child	3759	26.38	0.94	1.22	1.08	0.00	9.00	1.49	7.22
Emotion	2 yr	Parent	3630	2.04	0.15	0.68	0.84	0.00	4.00	1.11	3.70
Emotion	3 yr	Parent	3703	2.99	0.09	0.93	1.08	0.00	6.00	1.20	4.32
Emotion	4 yr	Parent	5241	4.02	0.14	1.38	1.42	0.00	8.00	1.13	4.22
Emotion	7 yr	Parent	5434	7.10	0.27	2.27	1.84	0.00	10.00	0.97	3.81
Emotion	9 yr	Parent	2653	9.01	0.28	1.88	1.93	0.00	10.00	1.20	4.09
Emotion	12 yr	Parent	4610	11.27	0.69	1.91	1.96	0.00	10.00	1.23	4.35
Emotion	21 yr	Parent	4390	22.24	0.92	2.85	2.43	0.00	10.00	0.82	2.95
Emotion	7 yr	Teacher	4456	7.10	0.27	1.34	1.80	0.00	10.00	1.65	5.66
Emotion	9 yr	Teacher	2205	9.02	0.29	1.41	1.85	0.00	10.00	1.54	5.21
Emotion	12 yr	Teacher	3861	11.53	0.66	1.20	1.78	0.00	10.00	1.86	6.65
Emotion	12 yr	Child	4587	11.27	0.69	2.39	2.12	0.00	10.00	0.92	3.48
Emotion	16 yr	Child	4190	16.34	0.67	3.41	2.31	0.00	10.00	0.49	2.66
Emotion	21 yr	Child	4316	22.24	0.92	4.08	2.70	0.00	10.00	0.34	2.17
Emotion	26 yr	Child	3759	26.38	0.94	3.34	2.73	0.00	10.00	0.60	2.38
Hyperactivity	2 yr	Parent	3626	2.04	0.15	2.30	1.60	0.00	6.00	0.34	2.43
Hyperactivity	3 yr	Parent	3701	2.99	0.09	2.15	1.58	0.00	6.00	0.42	2.45
Hyperactivity	4 yr	Parent	5241	4.02	0.14	3.58	2.16	0.00	10.00	0.54	2.94
Hyperactivity	7 yr	Parent	5430	7.10	0.27	3.11	2.35	0.00	10.00	0.76	3.06
Hyperactivity	9 yr	Parent	2651	9.01	0.28	2.75	2.10	0.00	10.00	0.99	3.86
Hyperactivity	12 yr	Parent	4609	11.27	0.69	2.30	2.00	0.00	10.00	1.09	4.18
Hyperactivity	16 yr	Parent	4193	16.34	0.67	1.87	1.74	0.00	10.00	1.31	5.27
Hyperactivity	21 yr	Parent	4389	22.24	0.92	1.68	1.84	0.00	10.00	1.46	5.38
Hyperactivity	7 yr	Teacher	4473	7.10	0.27	2.16	2.17	0.00	10.00	1.38	4.71
Hyperactivity	9 yr	Teacher	2202	9.02	0.29	1.92	1.97	0.00	10.00	1.38	5.13
Hyperactivity	12 yr	Teacher	3867	11.53	0.66	1.49	1.93	0.00	10.00	1.69	6.03
Hyperactivity	12 yr	Child	4588	11.27	0.69	3.15	2.14	0.00	10.00	0.56	2.86
Hyperactivity	16 yr	Child	4189	16.34	0.67	3.48	2.30	0.00	10.00	0.50	2.69
Hyperactivity	21 yr	Child	4316	22.24	0.92	3.22	2.19	0.00	10.00	0.52	2.74
Hyperactivity	26 yr	Child	3759	26.38	0.94	2.93	2.18	0.00	10.00	0.61	2.84
Peer Problems	2 yr	Parent	3563	2.04	0.15	1.06	0.93	0.00	5.00	0.68	3.09
Peer Problems	3 yr	Parent	3666	2.99	0.09	0.93	0.90	0.00	5.00	0.85	3.51
Peer Problems	4 yr	Parent	5235	4.02	0.14	1.32	1.40	0.00	9.00	1.20	4.53
Peer Problems	7 yr	Parent	5434	7.10	0.27	0.83	1.26	0.00	9.00	2.00	7.70
Peer Problems	9 yr	Parent	2652	9.01	0.28	0.94	1.41	0.00	9.00	1.99	7.57
Peer Problems	12 yr	Parent	4609	11.27	0.69	0.95	1.37	0.00	10.00	1.92	7.47
Peer Problems	21 yr	Parent	4388	22.24	0.92	1.36	1.70	0.00	10.00	1.49	5.15
Peer Problems	7 yr	Teacher	4468	7.10	0.27	0.94	1.37	0.00	10.00	1.87	6.91
Peer Problems	9 yr	Teacher	2207	9.02	0.29	0.72	1.27	0.00	8.00	2.43	9.96
Peer Problems	12 yr	Teacher	3864	11.53	0.66	0.85	1.44	0.00	10.00	2.29	9.42
Peer Problems	12 yr	Child	4588	11.27	0.69	1.22	1.52	0.00	10.00	1.79	6.97
Peer Problems	16 yr	Child	4189	16.34	0.67	1.48	1.46	0.00	9.00	1.34	5.19
Peer Problems	21 yr	Child	4316	22.24	0.92	2.16	1.86	0.00	10.00	0.97	3.88
Peer Problems	26 yr	Child	3759	26.38	0.94	2.12	1.78	0.00	10.00	0.89	3.64
Prosocial	2 yr	Parent	3601	2.04	0.15	6.74	2.18	0.00	10.00	-0.49	2.78
Prosocial	3 yr	Parent	3702	2.99	0.09	7.61	1.83	0.00	10.00	-0.51	2.66
Prosocial	4 yr	Parent	5241	4.02	0.14	7.66	1.77	0.00	10.00	-0.47	2.65
Prosocial	7 yr	Parent	5434	7.10	0.27	8.49	1.59	1.00	10.00	-1.10	3.90
Prosocial	9 yr	Parent	2653	9.01	0.28	8.65	1.48	1.00	10.00	-1.15	4.01
Prosocial	12 yr	Parent	4622	11.27	0.69	8.82	1.50	0.00	10.00	-1.54	5.68
Prosocial	16 yr	Parent	4196	16.34	0.67	8.54	1.81	0.00	10.00	-1.41	4.71
Prosocial	21 yr	Parent	4390	22.24	0.92	8.43	1.82	0.00	10.00	-1.43	4.97
Prosocial	7 yr	Teacher	4471	7.10	0.27	7.89	2.10	0.00	10.00	-0.76	2.80
Prosocial	9 yr	Teacher	2203	9.02	0.29	8.17	1.94	0.00	10.00	-1.00	3.32
Prosocial	12 yr	Teacher	3844	11.53	0.66	8.52	1.82	0.00	10.00	-1.27	4.09
Prosocial	12 yr	Child	4588	11.27	0.69	7.92	1.71	0.00	10.00	-0.62	2.72
Prosocial	16 yr	Child	4189	16.34	0.67	7.64	1.77	0.00	10.00	-0.69	3.27
Prosocial	21 yr	Child	4316	22.24	0.92	8.06	1.67	0.00	10.00	-0.93	3.64
Prosocial	26 yr	Child	3759	26.38	0.94	8.10	1.71	1.00	10.00	-0.78	3.06
SDQ Total Problems	2 yr	Parent	3630	2.04	0.15	6.16	3.09	0.00	18.86	0.47	3.18
SDQ Total Problems	3 yr	Parent	3704	2.99	0.09	6.16	3.21	0.00	20.00	0.50	3.11
SDQ Total Problems	4 yr	Parent	5242	4.02	0.14	8.16	4.30	0.00	26.00	0.68	3.42
SDQ Total Problems	7 yr	Parent	5434	7.10	0.27	7.70	4.70	0.00	34.00	0.93	4.03
SDQ Total Problems	9 yr	Parent	2652	9.01	0.28	6.69	4.84	0.00	31.00	1.18	4.47
SDQ Total Problems	12 yr	Parent	4610	11.27	0.69	6.33	4.80	0.00	32.00	1.26	4.95
SDQ Total Problems	16 yr	Parent	4196	16.34	0.67	3.32	2.91	0.00	21.00	1.42	5.85
SDQ Total Problems	21 yr	Parent	4392	22.24	0.92	7.05	5.23	0.00	35.00	1.06	4.13
SDQ Total Problems	7 yr	Teacher	4474	7.10	0.27	4.93	4.49	0.00	35.00	1.44	5.39
SDQ Total Problems	9 yr	Teacher	2207	9.02	0.29	4.37	4.15	0.00	33.00	1.59	6.50
SDQ Total Problems	12 yr	Teacher	3866	11.53	0.66	3.91	4.27	0.00	31.00	1.87	7.75
SDQ Total Problems	12 yr	Child	4588	11.27	0.69	8.42	5.27	0.00	34.00	0.90	4.08
SDQ Total Problems	16 yr	Child	4190	16.34	0.67	9.91	5.18	0.00	33.00	0.62	3.27
SDQ Total Problems	21 yr	Child	4316	22.24	0.92	10.98	5.98	0.00	37.00	0.66	3.21
SDQ Total Problems	26 yr	Child	3759	26.38	0.94	9.61	6.03	0.00	36.00	0.68	3.06
Height	birth	Parent/Child	3137	1.77	1.14	47.06	4.69	27.00	61.00	-1.09	5.42
Height	7 yr	Parent/Child	3923	7.10	0.27	122.19	6.34	97.00	146.00	0.03	3.89
Height	12 yr	Parent/Child	3802	11.27	0.69	146.67	8.73	122.00	180.00	0.19	2.89
Height	14 yr	Parent/Child	2171	14.04	0.57	161.38	7.22	135.00	188.00	-0.10	3.13
Height	16 yr	Parent/Child	1848	16.47	0.27	164.91	6.77	145.00	190.00	0.01	3.00
Height	21 yr	Parent/Child	4245	22.24	0.92	165.45	7.12	140.00	201.00	0.26	3.48
Height	26 yr	Parent/Child	3977	26.38	0.94	165.44	6.87	145.00	196.00	0.15	2.98
BMI	birth (weight)	Parent/Child	6574	1.77	1.14	2460.16	519.72	590.00	4140.00	-0.21	3.09
BMI	3 yr	Parent/Child	2675	2.99	0.09	15.92	1.87	10.10	25.20	1.00	5.90
BMI	4 yr	Parent/Child	3862	4.02	0.14	15.70	2.00	10.20	26.20	0.97	5.40
BMI	7 yr	Parent/Child	3923	7.10	0.27	15.71	2.20	8.40	26.50	0.87	5.15
BMI	12 yr	Parent/Child	3802	11.27	0.69	17.88	3.05	10.60	32.60	0.96	4.31
BMI	14 yr	Parent/Child	2171	14.04	0.57	19.72	3.01	12.00	33.50	0.89	4.55
BMI	16 yr	Parent/Child	1848	16.47	0.27	21.13	3.32	14.00	40.00	1.28	5.96
BMI	21 yr	Parent/Child	4054	22.24	0.92	23.53	4.76	13.50	51.20	1.46	5.92
BMI	26 yr	Parent/Child	3914	26.38	0.94	24.91	5.61	13.80	49.90	1.39	5.14
GCSE	GCSE Humanities	Child	4746	16.47	0.27	9.11	1.28	4.00	11.00	-0.73	3.54
GCSE	GCSE Language	Child	3158	16.47	0.27	8.92	1.36	4.00	11.00	-0.37	2.81
A/AS-Level	AL Technology	Child	461	18.31	0.30	3.75	1.24	1.00	6.00	-0.17	2.58
A/AS-Level	AL Humanities	Child	2786	18.31	0.30	3.85	1.12	1.00	6.00	-0.29	2.64
A/AS-Level	AL Language	Child	452	18.31	0.30	3.76	1.28	1.00	6.00	-0.51	2.50
A/AS-Level	AL Vocational	Child	815	18.31	0.30	3.66	1.22	1.00	6.00	-0.13	2.49
Home Environment	Literacy Environment (10 yr)	Child	2229	10.06	0.29	2.61	0.60	1.00	4.00	-0.20	2.47
Home Environment	Maths Environment (10 yr)	Child	2229	10.06	0.29	2.81	0.69	1.00	4.00	-0.45	2.66
Home Environment	Literacy Environment (12 yr)	Child	3088	11.27	0.69	2.66	0.58	1.00	4.00	-0.20	2.51
Home Environment	Maths Environment (12 yr)	Child	4086	11.27	0.69	2.72	0.73	1.00	4.00	-0.33	2.42
PISA Outcomes	PISA Homework Behaviour and Feedback (16 yr)	Child	2259	16.47	0.27	9.50	2.32	1.00	15.00	-0.43	3.28
PISA Outcomes	PISA Attitudes to School (16 yr)	Child	2269	16.47	0.27	3.25	0.57	1.00	4.00	-0.66	3.11
PISA Outcomes	PISA Maths Self-Efficacy (16 yr)	Child	2270	16.47	0.27	16.56	5.59	0.00	24.00	-0.68	2.78
PISA Outcomes	PISA Maths Interest (16 yr)	Child	2271	16.47	0.27	2.45	0.94	1.00	4.00	0.00	1.97
PISA Outcomes	PISA Time on Maths (16 yr)	Child	2251	16.47	0.27	4.45	1.64	0.00	12.00	0.38	4.09
SPAA Scales	Spatial Abilities (18 yr)	Child	1488	18.62	0.33	3.50	0.61	1.38	5.00	-0.37	3.14
SPAA Scales	Spatial Anxiety (18 yr)	Child	1489	18.62	0.33	2.14	0.70	1.00	5.00	0.70	3.22
SPAA Scales	Maths Anxiety (18 yr)	Child	1489	18.62	0.33	2.46	1.03	1.00	5.00	0.54	2.44
Financial Outcomes	Financial Wellbeing (21 yr)	Child	4221	26.38	0.94	3.66	0.80	1.00	5.00	-0.63	3.30
Financial Outcomes	Financial Products (21 yr)	Child	4222	26.38	0.94	1.29	0.64	0.00	4.00	0.67	3.54
Financial Outcomes	Money Attitudes (21 yr)	Child	4221	26.38	0.94	3.60	0.59	1.00	5.00	-0.33	3.20
Financial Outcomes	Economic Vulnerability (26 yr)	Child	4039	26.38	0.94	0.36	0.74	0.00	4.00	2.17	7.28
Financial Outcomes	Twin SES Composite (26 yr)	Child	4008	26.38	0.94	-0.05	0.99	-5.24	2.59	-1.45	6.07
Adolescence	Psychological Wellbeing (16 yr)	Child	2123	16.47	0.27	0.54	0.09	0.20	0.82	-0.22	3.01
Adolescence	Subjective Wellbeing (16 yr)	Child	1920	16.47	0.27	0.60	0.11	0.08	0.86	-0.73	3.67
Adolescence	Life Satisfaction Family (16 yr)	Child	2363	16.47	0.27	4.84	0.98	1.00	6.00	-1.16	4.36
Adolescence	Life Satisfaction Friends (16 yr)	Child	2365	16.47	0.27	5.10	0.78	1.20	6.00	-1.20	4.44
Adolescence	Life Satisfaction Living Env (16 yr)	Child	2365	16.47	0.27	4.04	1.05	1.00	6.00	-0.46	2.79
Adolescence	Life Satisfaction School (16 yr)	Child	2367	16.47	0.27	4.30	1.03	1.00	6.00	-0.75	3.30
Adolescence	Life Satisfaction Self (16 yr)	Child	2368	16.47	0.27	4.61	0.78	1.25	6.00	-0.88	4.18
Adolescence	Life Satisfaction Total (16 yr)	Child	2363	16.47	0.27	4.60	0.63	1.95	6.00	-0.68	3.57
Adolescence	Hopefulness Agency (16 yr)	Child	2366	16.47	0.27	4.79	0.76	1.00	6.00	-1.09	5.04
Adolescence	Hopefulness Pathways (16 yr)	Child	2366	16.47	0.27	4.48	0.82	1.00	6.00	-0.61	3.57
Adolescence	Hopefulness Total (16 yr)	Child	2366	16.47	0.27	4.64	0.73	1.00	6.00	-0.84	4.35
Adolescence	Subjective Happiness (16 yr)	Child	2368	16.47	0.27	5.25	1.16	1.00	7.00	-0.84	3.47
Adolescence	Gratitude (16 yr)	Child	2364	16.47	0.27	5.89	0.84	1.00	7.00	-0.95	4.11
Adolescence	Curiosity Explore (16 yr)	Child	2359	16.47	0.27	4.79	1.02	1.00	7.00	-0.18	2.85
Adolescence	Curiosity Flow (16 yr)	Child	2356	16.47	0.27	4.53	1.12	1.00	7.00	-0.12	2.82
Adolescence	Curiosity Total (16 yr)	Child	2359	16.47	0.27	4.68	0.91	1.14	7.00	-0.17	2.91
Adolescence	Ambition (16 yr)	Child	2105	16.47	0.27	3.87	0.70	1.40	5.00	-0.40	2.79
Adolescence	GRIT Consistency (16 yr)	Child	2131	16.47	0.27	2.91	0.81	1.00	5.00	0.07	2.81
Adolescence	GRIT Perseverance (16 yr)	Child	2106	16.47	0.27	3.73	0.62	1.00	5.00	-0.23	3.01
Adolescence	GRIT Total (16 yr)	Child	2129	16.47	0.27	3.31	0.59	1.00	5.00	0.04	3.35
Adolescence	Optimism LOT-R (16 yr)	Child	2128	16.47	0.27	3.19	0.73	1.00	5.00	-0.22	3.04
Adolescence	Academic Self-Concept (16 yr)	Child	2105	16.47	0.27	3.47	0.64	1.00	5.00	-0.27	3.13
Adulthood	Self-Control (21 yr)	Child	4222	22.24	0.92	9.17	4.04	0.00	24.00	0.43	2.96
Adulthood	Future Consequences (21 yr)	Child	4220	22.24	0.92	2.37	0.90	1.00	5.00	0.50	2.55
Adulthood	GOALS Fulfilment (21 yr)	Child	4390	22.24	0.92	10.23	2.79	0.00	16.00	-0.34	2.92
Adulthood	GOALS Relationships (21 yr)	Child	4390	22.24	0.92	16.65	3.12	0.00	20.00	-1.47	5.95
Adulthood	Purpose in Life (21 yr)	Child	4388	22.24	0.92	3.51	0.80	1.00	5.00	-0.63	3.16
Adulthood	Ambition (21 yr)	Child	4067	22.24	0.92	13.75	3.56	0.00	20.00	-0.31	2.80
Adulthood	Depression (21 yr)	Child	4315	22.24	0.92	4.85	4.34	0.00	16.00	0.88	2.83
Adulthood	Depression (26 yr)	Child	3977	26.38	0.94	7.45	6.49	0.00	26.00	0.89	2.98
Adulthood	Quality of Life (26 yr)	Child	3727	26.38	0.94	4.08	0.92	1.00	6.00	-0.49	3.31
General Cognitive Ability (g)	Cross Time	Cross Rater	6747	NA	NA	0.00	0.37	-1.52	1.20	-0.16	3.00
Verbal Ability	Cross Time	Cross Rater	6747	NA	NA	0.02	0.40	-1.46	1.44	-0.10	3.03
Nonverbal Ability	Cross Time	Cross Rater	6747	NA	NA	0.02	0.41	-1.78	1.36	-0.25	3.10
ARBQ Shyness	Cross Time	Cross Rater	6747	NA	NA	0.03	0.46	-0.79	2.07	0.79	3.48
ARBQ Fear	Cross Time	Cross Rater	6747	NA	NA	0.04	0.34	-0.52	1.86	0.97	4.02
ARBQ Obsessive-Compulsive	Cross Time	Cross Rater	6747	NA	NA	0.02	0.44	-0.72	1.96	0.79	3.50
ARBQ Negative Affect	Cross Time	Cross Rater	6747	NA	NA	0.01	0.31	-0.45	1.97	1.43	6.14
ARBQ Negative Cognition	Cross Time	Cross Rater	6747	NA	NA	0.01	0.30	-0.49	1.62	1.06	4.40
ARBQ Anxiety Total	Cross Time	Cross Rater	6747	NA	NA	0.04	0.53	-1.11	2.77	0.81	3.93
Conners Inattention	Cross Time	Cross Rater	6747	NA	NA	-0.12	0.51	-0.90	2.82	1.53	6.64
Conners Inattention	Cross Time	Parent	6747	NA	NA	-0.13	0.51	-0.80	2.94	1.60	6.93
Conners Hyperactivity-Impulsivity	Cross Time	Cross Rater	6747	NA	NA	-0.08	0.56	-0.84	3.69	1.68	7.32
Conners Hyperactivity-Impulsivity	Cross Time	Parent	6747	NA	NA	-0.08	0.56	-0.80	3.78	1.72	7.58
Conners Total	Cross Time	Cross Rater	6747	NA	NA	-0.12	0.55	-0.94	3.43	1.59	7.09
Conners Total	Cross Time	Parent	6747	NA	NA	-0.12	0.56	-0.89	3.55	1.62	7.24
SDQ Conduct	Cross Time	Cross Rater	6747	NA	NA	-0.05	0.33	-0.67	2.05	1.17	5.39
SDQ Conduct	Cross Time	Parent	6747	NA	NA	-0.04	0.36	-0.73	2.21	1.09	5.00
SDQ Conduct	Cross Time	Teacher	6747	NA	NA	-0.07	0.33	-0.41	3.30	2.97	16.32
SDQ Conduct	Cross Time	Child	6747	NA	NA	-0.03	0.33	-0.71	2.66	1.17	6.04
SDQ Emotion	Cross Time	Cross Rater	6747	NA	NA	0.04	0.23	-0.42	1.20	0.77	3.58
SDQ Emotion	Cross Time	Parent	6747	NA	NA	0.03	0.28	-0.45	1.48	0.99	4.06
SDQ Emotion	Cross Time	Teacher	6747	NA	NA	0.01	0.29	-0.45	1.83	1.54	6.32
SDQ Emotion	Cross Time	Child	6747	NA	NA	0.07	0.31	-0.56	1.15	0.55	3.00
SDQ Hyperactivity	Cross Time	Cross Rater	6747	NA	NA	-0.09	0.35	-0.81	1.51	0.80	3.66
SDQ Hyperactivity	Cross Time	Parent	6747	NA	NA	-0.09	0.39	-0.87	1.72	0.79	3.60
SDQ Hyperactivity	Cross Time	Teacher	6747	NA	NA	-0.15	0.45	-0.90	2.09	1.15	4.96
SDQ Hyperactivity	Cross Time	Child	6747	NA	NA	-0.02	0.32	-0.80	1.40	0.39	3.27
SDQ Peer Problems	Cross Time	Cross Rater	6747	NA	NA	-0.02	0.25	-0.42	1.65	1.39	6.03
SDQ Peer Problems	Cross Time	Parent	6747	NA	NA	-0.03	0.29	-0.45	1.87	1.44	6.11
SDQ Peer Problems	Cross Time	Teacher	6747	NA	NA	-0.03	0.28	-0.34	2.24	2.26	11.10
SDQ Peer Problems	Cross Time	Child	6747	NA	NA	0.00	0.28	-0.51	1.51	1.00	4.78
SDQ Prosocial	Cross Time	Cross Rater	6747	NA	NA	0.10	0.32	-1.99	0.74	-0.88	4.11
SDQ Prosocial	Cross Time	Parent	6747	NA	NA	0.08	0.35	-1.97	0.71	-0.90	4.07
SDQ Prosocial	Cross Time	Teacher	6747	NA	NA	0.10	0.32	-1.40	0.70	-0.63	3.59
SDQ Prosocial	Cross Time	Child	6747	NA	NA	0.09	0.28	-1.58	0.66	-0.61	3.95
SDQ Total Problems	Cross Time	Cross Rater	6747	NA	NA	-0.06	0.41	-0.95	2.59	0.86	4.09
SDQ Total Problems	Cross Time	Parent	6747	NA	NA	-0.06	0.44	-1.00	2.34	0.84	3.93
SDQ Total Problems	Cross Time	Teacher	6747	NA	NA	-0.10	0.44	-0.90	3.54	1.35	6.47
SDQ Total Problems	Cross Time	Child	6747	NA	NA	0.02	0.36	-0.88	1.78	0.62	3.78
Socioeconomic Status	SES (Birth)	Parent	6348	NA	NA	0.08	1.00	-2.64	2.48	0.10	2.21
Socioeconomic Status	SES (Age 7)	Parent	5107	NA	NA	0.01	1.00	-2.79	2.05	-0.16	2.15
Socioeconomic Status	SES (Age 16)	Parent	2454	NA	NA	0.00	0.99	-2.85	1.76	-0.41	2.33
Socioeconomic Status	SES (Age 21)	Child	4390	NA	NA	-0.03	1.00	-3.02	1.82	-0.44	2.42
Polygenic g Score	Polygenic g Score	N/A	6747	NA	NA	99.84	15.01	48.10	147.19	0.06	2.97
Male
g	2 yr	Child	3222	2.04	0.15	-0.20	0.97	-3.11	2.68	0.16	2.55
g	3 yr	Child	3155	2.99	0.09	-0.14	1.00	-3.62	2.88	-0.19	2.86
g	4 yr	Child	4608	4.01	0.12	-0.07	1.04	-4.47	2.62	-0.65	3.60
g	7 yr	Child	3390	7.12	0.27	0.02	1.00	-4.36	5.23	-0.10	3.42
g	9 yr	Child	2163	9.02	0.28	0.03	1.00	-3.51	2.13	-0.55	2.86
g	10 yr	Child	1655	10.08	0.29	0.12	0.99	-3.54	2.98	-0.28	2.90
g	12 yr	Child	2872	11.27	0.70	0.11	0.98	-3.59	3.04	-0.35	3.06
g	14 yr	Child	1788	14.10	0.58	0.00	0.99	-3.33	2.82	-0.27	2.91
g	16 yr	Child	1498	16.49	0.28	0.02	0.99	-2.84	4.06	0.28	3.21
g	25 yr	Child	1134	24.82	0.83	27.14	6.62	5.00	39.00	-0.71	3.08
verbal ability	2 yr	Child	3270	2.04	0.15	-0.20	0.98	-1.74	1.83	0.30	2.03
verbal ability	3 yr	Child	3227	2.99	0.09	-0.09	1.00	-2.41	2.06	-0.13	2.55
verbal ability	4 yr	Child	4648	4.01	0.12	-0.05	1.02	-3.13	1.49	-0.75	2.93
verbal ability	7 yr	Child	3393	7.12	0.27	0.03	1.02	-3.04	5.43	0.16	3.58
verbal ability	9 yr	Child	2233	9.02	0.28	0.02	1.00	-4.16	2.41	-0.31	2.90
verbal ability	10 yr	Child	1689	10.08	0.29	0.12	0.98	-3.59	3.07	-0.15	2.72
verbal ability	12 yr	Child	3252	11.27	0.70	200.48	40.04	54.95	357.00	0.16	3.96
verbal ability	16 yr	Child	1673	16.49	0.28	15.30	4.18	4.34	32.00	0.59	3.78
verbal ability	25 yr	Child	1135	24.82	0.83	13.96	3.63	1.00	20.00	-0.55	2.81
nonverbal ability	2 yr	Child	3273	2.04	0.15	-0.13	0.98	-3.75	2.78	-0.08	2.87
nonverbal ability	3 yr	Child	3384	2.99	0.09	-0.15	1.00	-4.25	3.13	-0.20	3.13
nonverbal ability	4 yr	Child	4764	4.01	0.12	-0.07	1.03	-4.52	2.95	-0.34	3.53
nonverbal ability	7 yr	Child	3420	7.12	0.27	0.01	0.99	-4.32	3.15	-0.26	2.94
nonverbal ability	9 yr	Child	2170	9.02	0.28	0.02	0.99	-3.68	1.31	-0.78	2.67
nonverbal ability	10 yr	Child	1678	10.08	0.29	0.08	1.00	-4.10	2.37	-0.56	3.35
nonverbal ability	12 yr	Child	3451	11.27	0.70	68.49	14.29	7.00	95.00	-0.85	3.48
nonverbal ability	16 yr	Child	1513	16.49	0.28	14.13	3.76	3.75	28.00	0.33	3.32
nonverbal ability	25 yr	Child	1140	24.82	0.83	13.16	3.77	1.00	20.00	-0.73	3.09
Early Verbal Abilities	MB-CDI Vocabulary (2 yr)	Child	3304	2.04	0.15	43.41	24.58	0.00	100.00	0.44	2.43
Early Verbal Abilities	Word Use (2 yr)	Child	3297	2.04	0.15	3.79	1.35	0.00	5.00	-0.84	2.60
Early Verbal Abilities	Sentence Complexity (2 yr)	Child	3290	2.04	0.15	0.85	0.76	0.00	2.00	0.25	1.77
Early Verbal Abilities	MB-CDI Vocabulary (3 yr)	Child	3227	2.99	0.09	45.84	25.57	0.00	100.00	0.31	2.39
Early Verbal Abilities	Word Use (3 yr)	Child	3230	2.99	0.09	6.97	2.96	0.00	12.00	-0.43	2.59
Early Verbal Abilities	Sentence Complexity (3 yr)	Child	3230	2.99	0.09	2.33	1.06	0.00	4.00	-0.33	2.65
Early Verbal Abilities	MB-CDI Vocabulary (4 yr)	Child	4747	4.01	0.12	29.37	9.66	0.00	48.00	0.06	2.72
Early Verbal Abilities	Picture Vocabulary (4 yr)	Child	4728	4.01	0.12	6.63	1.40	0.00	8.00	-1.26	5.05
Early Verbal Abilities	Sentence Complexity (4 yr)	Child	4685	4.01	0.12	1.52	0.75	0.00	2.00	-1.19	2.79
Childhood Verbal Abilities	Vocabulary (7 yr)	Child	3409	7.12	0.27	13.46	4.23	0.00	36.00	-0.08	3.69
Childhood Verbal Abilities	Similarities (7 yr)	Child	3408	7.12	0.27	6.41	3.09	0.00	20.00	0.27	3.58
Childhood Verbal Abilities	TOWRE Reading (7 yr)	Child	3365	7.12	0.27	-0.03	1.03	-2.16	2.90	0.06	2.24
Childhood Verbal Abilities	Non-Word Recognition (7 yr)	Child	1096	7.12	0.27	7.71	1.95	1.00	12.00	-0.32	2.97
Childhood Verbal Abilities	Words/Vocabulary (9 yr)	Child	2257	9.02	0.28	26.76	5.89	2.00	40.00	-0.47	2.96
Childhood Verbal Abilities	General Knowledge (9 yr)	Child	2236	9.02	0.28	12.00	2.77	1.00	18.00	-0.26	2.89
Childhood Verbal Abilities	Vocabulary (10 yr)	Child	1700	10.08	0.29	41.17	6.67	19.51	60.00	-0.16	2.51
Childhood Verbal Abilities	PIAT Reading (10 yr)	Child	1930	10.08	0.29	52.85	9.89	21.50	78.00	-0.30	2.91
Childhood Verbal Abilities	Author Recognition (10 yr)	Child	1654	10.08	0.29	7.82	3.76	-2.00	19.00	0.40	2.97
Childhood Verbal Abilities	General Knowledge (10 yr)	Child	1708	10.08	0.29	21.44	3.57	9.00	30.00	-0.20	2.55
Childhood Verbal Abilities	Vocabulary (12 yr)	Child	3041	11.27	0.70	43.00	6.21	23.50	59.00	-0.46	2.83
Childhood Verbal Abilities	TOAL Language (12 yr)	Child	2800	11.27	0.70	20.97	6.31	9.00	35.00	0.22	2.39
Childhood Verbal Abilities	PIAT Reading (12 yr)	Child	3736	11.27	0.70	61.41	8.10	25.75	80.00	-0.38	2.75
Childhood Verbal Abilities	Yes/No Reading Fluency (12 yr)	Child	3668	11.27	0.70	57.37	13.35	18.00	98.00	0.26	3.18
Childhood Verbal Abilities	TOWRE Reading (12 yr)	Child	3131	11.27	0.70	-0.02	1.02	-4.55	2.47	-0.62	3.56
Childhood Verbal Abilities	Author Recognition (12 yr)	Child	2956	11.27	0.70	9.23	3.97	-4.00	21.00	-0.08	2.86
Childhood Verbal Abilities	Figurative Language (12 yr)	Child	3125	11.27	0.70	6.26	2.52	0.00	11.00	-0.23	2.39
Childhood Verbal Abilities	General Knowledge (12 yr)	Child	3242	11.27	0.70	22.57	3.31	11.75	30.00	-0.35	2.52
Adolescence Verbal Abilities	Vocabulary (14 yr)	Child	2090	14.10	0.58	41.16	5.10	21.00	53.00	-0.59	3.28
Adolescence Verbal Abilities	Vocabulary (16 yr)	Child	1673	16.49	0.28	15.30	4.18	4.34	32.00	0.59	3.78
Early Adulthood Verbal Abilities	Vocabulary (25 yr)	Child	1178	24.82	0.83	6.50	1.28	0.00	8.00	-1.23	5.77
Early Adulthood Verbal Abilities	Missing Letter (25 yr)	Child	1142	24.82	0.83	3.49	1.74	0.00	6.00	-0.37	2.11
Early Adulthood Verbal Abilities	Verbal Analogies (25 yr)	Child	1139	24.82	0.83	3.90	1.61	0.00	6.00	-0.49	2.34
Early Nonverbal Abilities	Total PARCA (2 yr)	Child	3334	2.04	0.15	-0.09	0.96	-4.62	2.64	-0.15	3.03
Early Nonverbal Abilities	Parent-Report PARCA (2 yr)	Child	3317	2.04	0.15	17.93	3.22	1.00	26.00	-0.35	3.35
Early Nonverbal Abilities	Parent-Admin PARCA (2 yr)	Child	3290	2.04	0.15	-0.15	0.98	-2.76	2.74	0.06	2.64
Early Nonverbal Abilities	Drawing Test (2 yr)	Child	3303	2.04	0.15	1.81	0.92	0.00	4.00	0.78	2.73
Early Nonverbal Abilities	Matching Test (2 yr)	Child	3212	2.04	0.15	3.62	2.02	0.00	8.00	0.01	2.32
Early Nonverbal Abilities	Block Test (2 yr)	Child	3237	2.04	0.15	7.78	2.88	0.00	12.00	-0.25	2.25
Early Nonverbal Abilities	Folding Test (2 yr)	Child	3090	2.04	0.15	1.06	0.85	0.00	2.00	-0.12	1.40
Early Nonverbal Abilities	Copy Test (2 yr)	Child	3169	2.04	0.15	3.63	2.38	0.00	8.00	0.31	2.01
Early Nonverbal Abilities	Total PARCA (3 yr)	Child	3456	2.99	0.09	-0.14	1.00	-4.16	2.86	-0.32	3.18
Early Nonverbal Abilities	Parent-Report PARCA (3 yr)	Child	3427	2.99	0.09	13.52	3.13	0.00	22.00	-0.20	3.14
Early Nonverbal Abilities	Parent-Admin PARCA (3 yr)	Child	3413	2.99	0.09	0.53	0.16	0.00	1.00	-0.42	3.04
Early Nonverbal Abilities	Odd One Out (3 yr)	Child	3411	2.99	0.09	8.85	3.17	0.00	14.00	-0.69	3.18
Early Nonverbal Abilities	Drawing Test (3 yr)	Child	3391	2.99	0.09	2.44	1.32	0.00	9.00	0.54	4.36
Early Nonverbal Abilities	Matching Test (3 yr)	Child	3376	2.99	0.09	8.12	3.10	0.00	14.00	-0.41	2.71
Early Nonverbal Abilities	Total PARCA (4 yr)	Child	4836	4.01	0.12	-0.12	1.03	-4.41	3.03	-0.32	3.29
Early Nonverbal Abilities	Parent-Report PARCA (4 yr)	Child	4801	4.01	0.12	6.47	2.14	0.00	12.00	-0.21	2.81
Early Nonverbal Abilities	Parent-Admin PARCA (4 yr)	Child	4744	4.01	0.12	0.55	0.14	0.00	0.91	-0.30	3.15
Early Nonverbal Abilities	Odd One Out (4 yr)	Child	4809	4.01	0.12	9.31	2.39	0.00	13.00	-0.88	4.01
Early Nonverbal Abilities	Drawing Test (4 yr)	Child	4765	4.01	0.12	4.59	1.63	0.00	9.00	0.11	2.86
Early Nonverbal Abilities	Draw-a-Man Test (4 yr)	Child	4632	4.01	0.12	6.00	2.96	0.00	12.00	-0.49	2.61
Early Nonverbal Abilities	Puzzle Test (4 yr)	Child	4713	4.01	0.12	5.52	2.57	0.00	12.00	0.26	2.63
Childhood Nonverbal Abilities	Conceptual Grouping (7 yr)	Child	3427	7.12	0.27	7.93	2.45	0.00	12.00	-0.33	2.42
Childhood Nonverbal Abilities	Picture Completion (7 yr)	Child	3423	7.12	0.27	10.89	3.24	0.00	21.00	-0.29	3.06
Childhood Nonverbal Abilities	Shapes Test (9 yr)	Child	2262	9.02	0.28	17.76	4.40	0.00	23.00	-0.79	2.75
Childhood Nonverbal Abilities	Puzzle Test (9 yr)	Child	2171	9.02	0.28	16.15	6.19	0.00	23.00	-0.89	2.52
Childhood Nonverbal Abilities	Ravens (10 yr)	Child	1721	10.08	0.29	38.13	8.24	5.88	57.00	-0.48	3.06
Childhood Nonverbal Abilities	Picture Completion (10 yr)	Child	1708	10.08	0.29	19.78	3.97	4.00	29.00	-0.82	4.35
Childhood Nonverbal Abilities	NFER Maths (10 yr)	Child	1756	10.08	0.29	61.38	10.66	14.78	77.00	-1.09	3.83
Childhood Nonverbal Abilities	Ravens (12 yr)	Child	3156	11.27	0.70	11.11	3.26	1.50	21.00	-0.04	2.81
Childhood Nonverbal Abilities	Hidden Shapes (12 yr)	Child	3391	11.27	0.70	17.37	3.93	5.25	27.00	0.24	2.92
Childhood Nonverbal Abilities	Jigsaws (12 yr)	Child	3308	11.27	0.70	18.22	2.59	6.75	27.00	-0.01	3.09
Childhood Nonverbal Abilities	NFER Maths (12 yr)	Child	3451	11.27	0.70	69.50	13.34	12.25	95.00	-0.81	3.43
Childhood Nonverbal Abilities	Maths: Understanding Numbers (12 yr)	Child	3451	11.27	0.70	23.36	5.28	0.00	33.00	-0.91	3.98
Childhood Nonverbal Abilities	Maths: Non-Numerical Processes (12 yr)	Child	3451	11.27	0.70	16.29	4.74	1.00	25.00	-0.50	2.67
Childhood Nonverbal Abilities	Maths: Computation & Knowledge (12 yr)	Child	3451	11.27	0.70	28.84	6.32	0.00	37.00	-1.30	4.33
Adolescence Nonverbal Abilities	Ravens (14 yr)	Child	1796	14.10	0.58	14.11	3.49	3.50	26.00	0.06	2.96
Adolescence Nonverbal Abilities	Science (14 yr)	Child	1788	14.10	0.58	34.49	7.92	9.69	47.00	-0.93	3.28
Adolescence Nonverbal Abilities	Understanding Number (16 yr)	Child	1447	16.49	0.28	12.38	3.86	1.08	18.00	-0.84	3.40
Early Adulthood Nonverbal Abilities	Bricks 2D Rotation (18 yr)	Child	849	18.67	0.33	5.94	1.60	1.00	9.00	-0.51	3.19
Early Adulthood Nonverbal Abilities	Bricks 2D Rotation & Visualisation (18 yr)	Child	835	18.67	0.33	5.38	1.84	0.00	9.00	-0.30	2.55
Early Adulthood Nonverbal Abilities	Bricks 2D Visualisation (18 yr)	Child	820	18.67	0.33	5.56	1.77	0.00	9.00	-0.66	3.40
Early Adulthood Nonverbal Abilities	Bricks 3D Rotation (18 yr)	Child	830	18.67	0.33	6.68	1.60	0.00	9.00	-1.01	4.33
Early Adulthood Nonverbal Abilities	Bricks 3D Rotation & Visualisation (18 yr)	Child	837	18.67	0.33	5.93	1.37	0.00	9.00	0.05	2.76
Early Adulthood Nonverbal Abilities	Bricks 3D Visualisation (18 yr)	Child	830	18.67	0.33	6.07	1.90	0.00	9.00	-1.02	3.71
Early Adulthood Nonverbal Abilities	Bricks (18 yr)	Child	791	18.67	0.33	6.00	1.07	1.67	8.50	-0.66	3.53
Early Adulthood Nonverbal Abilities	Navigation (18 yr)	Child	774	18.67	0.33	0.85	0.09	0.39	0.97	-1.93	8.48
Early Adulthood Nonverbal Abilities	Ravens (25 yr)	Child	1141	24.82	0.83	6.73	2.26	0.00	11.00	-0.82	3.27
Early Adulthood Nonverbal Abilities	Visual Puzzles (25 yr)	Child	1161	24.82	0.83	6.38	2.05	0.00	9.00	-0.61	2.68
English Achievement	7 yr	Teacher	4075	7.12	0.27	2.05	0.58	0.00	3.67	-0.64	4.10
English Achievement	9 yr	Teacher	1901	9.04	0.29	2.92	0.67	1.00	5.00	-0.20	3.17
English Achievement	10 yr	Teacher	1991	10.10	0.30	3.29	0.74	1.00	5.00	-0.31	3.04
English Achievement	12 yr	Teacher	2733	11.53	0.66	4.28	0.95	1.00	9.00	0.40	5.04
English Achievement	16 yr	Child	4235	16.49	0.28	8.70	1.24	4.00	11.00	-0.35	3.14
English Achievement	18 yr	Child	526	18.33	0.30	3.88	1.27	1.00	6.00	-0.05	2.33
Maths Achievement	7 yr	Teacher	4063	7.12	0.27	2.16	0.60	0.00	3.67	-0.50	3.83
Maths Achievement	9 yr	Teacher	1886	9.04	0.29	3.01	0.70	1.00	5.00	-0.21	3.08
Maths Achievement	10 yr	Teacher	1979	10.10	0.30	3.41	0.77	1.00	5.00	-0.26	3.15
Maths Achievement	12 yr	Teacher	2701	11.53	0.66	4.41	1.02	1.00	9.00	0.43	4.79
Maths Achievement	16 yr	Child	4229	16.49	0.28	8.97	1.42	4.00	11.00	-0.57	3.36
Maths Achievement	18 yr	Child	1105	18.33	0.30	4.07	1.43	1.00	6.00	-0.50	2.31
Science Achievement	9 yr	Teacher	1890	9.04	0.29	3.00	0.61	1.00	5.00	-0.20	3.91
Science Achievement	10 yr	Teacher	1982	10.10	0.30	3.37	0.68	1.00	5.00	-0.26	3.41
Science Achievement	12 yr	Teacher	2703	11.53	0.66	4.47	0.95	1.00	9.00	0.37	4.83
Science Achievement	16 yr	Child	3977	16.49	0.28	9.02	1.29	4.00	11.00	-0.37	2.98
Science Achievement	18 yr	Child	1261	18.33	0.30	3.60	1.42	1.00	6.00	-0.16	2.05
Core-Subject Achievement	7 yr	Teacher	4060	7.12	0.27	2.11	0.56	0.00	3.67	-0.65	4.11
Core-Subject Achievement	9 yr	Teacher	1878	9.04	0.29	2.98	0.61	1.00	5.00	-0.27	3.45
Core-Subject Achievement	10 yr	Teacher	1965	10.10	0.30	3.36	0.68	1.00	5.00	-0.32	3.23
Core-Subject Achievement	12 yr	Teacher	2643	11.53	0.66	4.38	0.91	1.00	9.00	0.40	5.15
Core-Subject Achievement	14 yr	Parent	1964	14.10	0.58	6.17	0.95	1.67	9.00	-0.59	3.55
Core-Subject Achievement	16 yr	Child	4265	16.49	0.28	8.84	1.24	4.00	11.00	-0.44	3.22
Core-Subject Achievement	18 yr	Child	2405	18.33	0.30	3.69	1.17	1.00	6.00	-0.11	2.29
Core-Subject Achievement	21 yr	Child	2546	22.28	0.91	-0.02	1.03	-3.75	1.80	-1.33	4.24
Educational Attainment	Years of Schooling (26 yr)	Child	3010	22.28	0.91	14.14	1.95	10.00	20.00	-0.73	3.24
ARBQ Shyness	3 yr	Parent	3424	2.99	0.09	2.37	1.47	0.00	6.00	0.23	2.63
ARBQ Shyness	4 yr	Parent	4744	4.01	0.12	2.20	1.49	0.00	6.00	0.28	2.53
ARBQ Shyness	7 yr	Parent	4930	7.12	0.27	1.59	1.79	0.00	8.00	1.18	3.93
ARBQ Shyness	9 yr	Parent	2291	9.02	0.28	1.32	1.70	0.00	8.00	1.43	4.68
ARBQ Shyness	16 yr	Parent	3305	16.30	0.68	0.63	1.15	0.00	6.00	2.18	7.91
ARBQ Shyness	7 yr	Teacher	4024	7.12	0.27	1.09	1.40	0.00	6.00	1.30	4.05
ARBQ Fear	3 yr	Parent	3431	2.99	0.09	0.62	0.88	0.00	4.00	1.38	4.41
ARBQ Fear	4 yr	Parent	4753	4.01	0.12	1.15	1.23	0.00	6.00	1.13	4.07
ARBQ Fear	7 yr	Parent	4930	7.12	0.27	2.02	1.91	0.00	10.00	1.01	3.60
ARBQ Fear	9 yr	Parent	2290	9.02	0.28	1.54	1.76	0.00	10.00	1.41	4.96
ARBQ Fear	16 yr	Parent	3305	16.30	0.68	0.39	0.76	0.00	6.00	2.36	9.57
ARBQ Fear	7 yr	Teacher	3762	7.12	0.27	0.31	0.74	0.00	6.00	2.76	11.50
ARBQ OCB	4 yr	Parent	4754	4.01	0.12	2.40	1.75	0.00	8.00	0.65	2.92
ARBQ OCB	7 yr	Parent	4931	7.12	0.27	1.96	1.71	0.00	8.00	0.88	3.34
ARBQ OCB	9 yr	Parent	2290	9.02	0.28	0.93	1.17	0.00	6.00	1.27	4.09
ARBQ OCB	16 yr	Parent	3306	16.30	0.68	0.53	0.97	0.00	6.00	2.41	9.95
ARBQ OCB	7 yr	Teacher	4091	7.12	0.27	1.13	1.22	0.00	8.00	1.41	5.50
ARBQ Negative Affect	4 yr	Parent	4755	4.01	0.12	0.70	0.83	0.00	4.00	1.10	3.90
ARBQ Negative Affect	7 yr	Parent	4931	7.12	0.27	1.36	1.43	0.00	9.00	1.46	5.70
ARBQ Negative Affect	9 yr	Parent	2291	9.02	0.28	1.12	1.44	0.00	9.00	1.69	6.28
ARBQ Negative Affect	16 yr	Parent	3306	16.30	0.68	0.39	0.84	0.00	8.00	2.90	13.84
ARBQ Negative Affect	7 yr	Teacher	4102	7.12	0.27	1.14	1.62	0.00	10.00	1.82	6.52
ARBQ Negative Cognition	4 yr	Parent	4754	4.01	0.12	1.00	0.93	0.00	4.00	0.83	3.40
ARBQ Negative Cognition	7 yr	Parent	4931	7.12	0.27	2.66	2.46	0.00	12.00	1.07	3.77
ARBQ Negative Cognition	9 yr	Parent	2290	9.02	0.28	2.68	2.56	0.00	12.00	1.14	4.02
ARBQ Negative Cognition	16 yr	Parent	3307	16.30	0.68	0.70	1.31	0.00	10.00	2.82	13.14
ARBQ Negative Cognition	7 yr	Teacher	4102	7.12	0.27	2.03	2.33	0.00	12.00	1.45	4.99
ARBQ Total Anxiety	3 yr	Parent	3424	2.99	0.09	7.15	3.87	0.00	24.00	0.56	3.26
ARBQ Total Anxiety	4 yr	Parent	4746	4.01	0.12	8.60	4.71	0.00	30.00	0.77	3.64
ARBQ Total Anxiety	7 yr	Parent	4931	7.12	0.27	10.18	6.49	0.00	46.00	1.04	4.41
ARBQ Total Anxiety	9 yr	Parent	2290	9.02	0.28	7.88	6.46	0.00	42.00	1.42	5.57
ARBQ Total Anxiety	16 yr	Parent	3307	16.30	0.68	2.70	3.57	0.00	33.78	2.64	13.62
ARBQ Total Anxiety	7 yr	Teacher	4100	7.12	0.27	5.91	5.60	0.00	40.00	1.54	5.77
Inattention	8 yr	Parent	4396	7.93	0.52	6.33	5.53	0.00	27.00	1.25	4.39
Inattention	12 yr	Parent	4034	11.27	0.70	6.71	5.49	0.00	27.00	1.16	4.26
Inattention	14 yr	Parent	2390	14.10	0.58	6.25	5.52	0.00	27.00	1.23	4.42
Inattention	16 yr	Parent	3307	16.30	0.68	5.12	5.25	0.00	27.00	1.49	5.40
Inattention	21 yr	Parent	3437	22.28	0.91	4.62	4.87	0.00	27.00	1.65	6.16
Inattention	14 yr	Teacher	560	14.10	0.58	5.84	6.51	0.00	27.00	1.23	3.66
Inattention	14 yr	Child	2270	14.10	0.58	6.75	4.81	0.00	27.00	1.16	4.42
Inattention	21 yr	Child	2344	22.28	0.91	8.29	5.65	0.00	32.00	0.94	3.95
Inattention	26 yr	Child	1982	26.46	0.90	6.73	6.02	0.00	33.00	1.45	5.39
Hyper-Impuls	8 yr	Parent	4396	7.93	0.52	6.64	5.39	0.00	27.00	1.18	4.28
Hyper-Impuls	12 yr	Parent	4033	11.27	0.70	4.93	4.82	0.00	27.00	1.60	5.96
Hyper-Impuls	14 yr	Parent	2390	14.10	0.58	4.02	4.48	0.00	27.00	1.79	6.80
Hyper-Impuls	16 yr	Parent	3305	16.30	0.68	2.67	3.60	0.00	27.00	2.33	9.76
Hyper-Impuls	21 yr	Parent	3434	22.28	0.91	2.49	3.79	0.00	27.00	2.45	10.21
Hyper-Impuls	14 yr	Teacher	560	14.10	0.58	4.48	5.41	0.00	27.00	1.66	5.30
Hyper-Impuls	14 yr	Child	2270	14.10	0.58	7.83	4.48	0.00	27.00	0.97	4.06
Hyper-Impuls	21 yr	Child	2344	22.28	0.91	5.80	4.69	0.00	27.00	1.24	4.72
ADHD	8 yr	Parent	4397	7.93	0.52	12.97	10.01	0.00	54.00	1.24	4.58
ADHD	12 yr	Parent	4035	11.27	0.70	11.64	9.36	0.00	54.00	1.43	5.38
ADHD	14 yr	Parent	2390	14.10	0.58	10.26	9.08	0.00	53.00	1.53	5.71
ADHD	16 yr	Parent	3307	16.30	0.68	7.80	7.89	0.00	51.00	1.78	6.94
ADHD	21 yr	Parent	3444	22.28	0.91	7.10	7.48	0.00	53.00	1.88	7.48
ADHD	14 yr	Teacher	562	14.10	0.58	10.33	10.99	0.00	52.00	1.41	4.43
ADHD	14 yr	Child	2270	14.10	0.58	14.59	8.78	0.00	53.00	1.13	4.47
ADHD	21 yr	Child	2344	22.28	0.91	14.09	8.81	0.00	57.00	1.02	4.43
Conduct	2 yr	Parent	3295	2.04	0.15	2.26	1.44	0.00	8.00	0.78	3.73
Conduct	3 yr	Parent	3431	2.99	0.09	2.38	1.52	0.00	8.00	0.67	3.43
Conduct	4 yr	Parent	4752	4.01	0.12	2.23	1.59	0.00	10.00	0.70	3.50
Conduct	7 yr	Parent	4931	7.12	0.27	1.85	1.69	0.00	10.00	1.08	4.23
Conduct	9 yr	Parent	2287	9.02	0.28	1.48	1.57	0.00	10.00	1.42	5.57
Conduct	12 yr	Parent	4040	11.27	0.70	1.44	1.52	0.00	10.00	1.34	5.40
Conduct	16 yr	Parent	3305	16.30	0.68	1.21	1.38	0.00	10.00	1.71	7.20
Conduct	21 yr	Parent	3437	22.28	0.91	1.18	1.22	0.00	10.00	1.88	9.43
Conduct	7 yr	Teacher	4101	7.12	0.27	0.95	1.54	0.00	10.00	2.10	7.82
Conduct	9 yr	Teacher	1904	9.04	0.29	0.75	1.44	0.00	9.00	2.66	10.94
Conduct	12 yr	Teacher	3295	11.53	0.66	0.82	1.50	0.00	10.00	2.42	9.65
Conduct	12 yr	Child	4038	11.27	0.70	2.14	1.75	0.00	10.00	0.98	3.93
Conduct	16 yr	Child	3275	16.30	0.68	1.69	1.49	0.00	9.00	1.32	5.06
Conduct	21 yr	Child	2648	22.28	0.91	1.64	1.34	0.00	9.00	1.69	7.24
Conduct	26 yr	Child	2003	26.46	0.90	1.27	1.06	0.00	8.00	1.49	6.72
Emotion	2 yr	Parent	3295	2.04	0.15	0.69	0.84	0.00	4.00	1.12	3.82
Emotion	3 yr	Parent	3428	2.99	0.09	0.88	1.04	0.00	6.00	1.29	4.69
Emotion	4 yr	Parent	4753	4.01	0.12	1.33	1.41	0.00	8.00	1.25	4.51
Emotion	7 yr	Parent	4931	7.12	0.27	2.01	1.78	0.00	10.00	1.07	4.13
Emotion	9 yr	Parent	2287	9.02	0.28	1.53	1.81	0.00	10.00	1.50	5.28
Emotion	12 yr	Parent	4040	11.27	0.70	1.68	1.87	0.00	10.00	1.37	4.76
Emotion	21 yr	Parent	3429	22.28	0.91	1.70	1.89	0.00	10.00	1.41	4.90
Emotion	7 yr	Teacher	4089	7.12	0.27	1.24	1.71	0.00	10.00	1.74	6.26
Emotion	9 yr	Teacher	1912	9.04	0.29	1.32	1.85	0.00	10.00	1.69	5.79
Emotion	12 yr	Teacher	3288	11.53	0.66	1.22	1.84	0.00	10.00	1.87	6.42
Emotion	12 yr	Child	4037	11.27	0.70	1.97	1.98	0.00	10.00	1.13	4.00
Emotion	16 yr	Child	3276	16.30	0.68	1.95	1.87	0.00	10.00	1.05	3.78
Emotion	21 yr	Child	2647	22.28	0.91	2.74	2.43	0.00	10.00	0.85	2.97
Emotion	26 yr	Child	2003	26.46	0.90	2.03	2.29	0.00	10.00	1.22	3.81
Hyperactivity	2 yr	Parent	3306	2.04	0.15	2.59	1.66	0.00	6.00	0.25	2.33
Hyperactivity	3 yr	Parent	3428	2.99	0.09	2.49	1.68	0.00	6.00	0.27	2.26
Hyperactivity	4 yr	Parent	4754	4.01	0.12	4.33	2.38	0.00	10.00	0.34	2.57
Hyperactivity	7 yr	Parent	4930	7.12	0.27	3.98	2.63	0.00	10.00	0.43	2.37
Hyperactivity	9 yr	Parent	2286	9.02	0.28	3.74	2.57	0.00	10.00	0.66	2.71
Hyperactivity	12 yr	Parent	4040	11.27	0.70	3.38	2.40	0.00	10.00	0.64	2.90
Hyperactivity	16 yr	Parent	3300	16.30	0.68	2.58	2.06	0.00	10.00	1.01	3.90
Hyperactivity	21 yr	Parent	3434	22.28	0.91	2.16	2.08	0.00	10.00	1.21	4.20
Hyperactivity	7 yr	Teacher	4104	7.12	0.27	3.61	2.90	0.00	10.00	0.69	2.44
Hyperactivity	9 yr	Teacher	1903	9.04	0.29	3.29	2.72	0.00	10.00	0.76	2.71
Hyperactivity	12 yr	Teacher	3296	11.53	0.66	2.94	2.79	0.00	10.00	0.84	2.78
Hyperactivity	12 yr	Child	4037	11.27	0.70	3.97	2.39	0.00	10.00	0.30	2.45
Hyperactivity	16 yr	Child	3276	16.30	0.68	3.62	2.28	0.00	10.00	0.50	2.76
Hyperactivity	21 yr	Child	2646	22.28	0.91	3.41	2.18	0.00	10.00	0.44	2.63
Hyperactivity	26 yr	Child	2003	26.46	0.90	2.93	2.13	0.00	10.00	0.71	3.11
Peer Problems	2 yr	Parent	3235	2.04	0.15	1.17	1.00	0.00	6.00	0.76	3.42
Peer Problems	3 yr	Parent	3388	2.99	0.09	1.05	0.98	0.00	6.00	0.88	3.68
Peer Problems	4 yr	Parent	4748	4.01	0.12	1.58	1.57	0.00	9.00	1.08	4.05
Peer Problems	7 yr	Parent	4931	7.12	0.27	1.06	1.53	0.00	10.00	1.99	7.64
Peer Problems	9 yr	Parent	2287	9.02	0.28	1.15	1.64	0.00	10.00	1.95	7.33
Peer Problems	12 yr	Parent	4041	11.27	0.70	1.22	1.64	0.00	10.00	1.84	6.90
Peer Problems	21 yr	Parent	3434	22.28	0.91	1.37	1.75	0.00	10.00	1.61	5.69
Peer Problems	7 yr	Teacher	4098	7.12	0.27	1.15	1.56	0.00	10.00	1.75	6.58
Peer Problems	9 yr	Teacher	1915	9.04	0.29	0.98	1.60	0.00	9.00	2.24	8.65
Peer Problems	12 yr	Teacher	3295	11.53	0.66	1.21	1.71	0.00	10.00	1.79	6.39
Peer Problems	12 yr	Child	4038	11.27	0.70	1.48	1.65	0.00	10.00	1.54	5.78
Peer Problems	16 yr	Child	3276	16.30	0.68	1.60	1.53	0.00	10.00	1.32	5.18
Peer Problems	21 yr	Child	2647	22.28	0.91	2.11	1.69	0.00	10.00	0.84	3.49
Peer Problems	26 yr	Child	2003	26.46	0.90	2.03	1.63	0.00	9.00	0.80	3.60
Prosocial	2 yr	Parent	3271	2.04	0.15	6.22	2.23	0.00	10.00	-0.31	2.64
Prosocial	3 yr	Parent	3424	2.99	0.09	7.13	1.90	0.00	10.00	-0.38	2.79
Prosocial	4 yr	Parent	4754	4.01	0.12	7.07	1.87	0.00	10.00	-0.21	2.52
Prosocial	7 yr	Parent	4931	7.12	0.27	7.84	1.87	0.00	10.00	-0.77	3.17
Prosocial	9 yr	Parent	2290	9.02	0.28	7.89	1.85	1.00	10.00	-0.81	3.16
Prosocial	12 yr	Parent	4047	11.27	0.70	8.25	1.74	0.00	10.00	-1.03	3.81
Prosocial	16 yr	Parent	3304	16.30	0.68	7.92	2.01	0.00	10.00	-0.89	3.26
Prosocial	21 yr	Parent	3441	22.28	0.91	7.84	2.04	0.00	10.00	-1.01	3.68
Prosocial	7 yr	Teacher	4097	7.12	0.27	6.69	2.46	0.00	10.00	-0.39	2.57
Prosocial	9 yr	Teacher	1911	9.04	0.29	6.84	2.39	0.00	10.00	-0.45	2.44
Prosocial	12 yr	Teacher	3267	11.53	0.66	7.39	2.22	0.00	10.00	-0.65	2.79
Prosocial	12 yr	Child	4040	11.27	0.70	6.92	1.94	0.00	10.00	-0.23	2.55
Prosocial	16 yr	Child	3276	16.30	0.68	6.53	1.93	0.00	10.00	-0.18	2.62
Prosocial	21 yr	Child	2648	22.28	0.91	7.06	1.97	0.00	10.00	-0.43	2.62
Prosocial	26 yr	Child	2003	26.46	0.90	7.15	2.03	0.00	10.00	-0.56	3.00
SDQ Total Problems	2 yr	Parent	3304	2.04	0.15	6.72	3.24	0.00	20.57	0.50	3.08
SDQ Total Problems	3 yr	Parent	3429	2.99	0.09	6.81	3.48	0.00	22.00	0.63	3.52
SDQ Total Problems	4 yr	Parent	4753	4.01	0.12	9.47	4.70	0.00	31.00	0.66	3.40
SDQ Total Problems	7 yr	Parent	4931	7.12	0.27	8.90	5.23	0.00	32.00	0.83	3.70
SDQ Total Problems	9 yr	Parent	2287	9.02	0.28	7.89	5.51	0.00	37.00	1.15	4.65
SDQ Total Problems	12 yr	Parent	4041	11.27	0.70	7.71	5.33	0.00	34.00	1.10	4.52
SDQ Total Problems	16 yr	Parent	3304	16.30	0.68	4.18	3.28	0.00	23.00	1.23	5.03
SDQ Total Problems	21 yr	Parent	3437	22.28	0.91	6.41	4.86	0.00	32.00	1.29	5.04
SDQ Total Problems	7 yr	Teacher	4104	7.12	0.27	6.96	5.50	0.00	31.00	1.07	3.88
SDQ Total Problems	9 yr	Teacher	1914	9.04	0.29	6.33	5.37	0.00	32.00	1.23	4.51
SDQ Total Problems	12 yr	Teacher	3295	11.53	0.66	6.18	5.57	0.00	36.00	1.29	4.67
SDQ Total Problems	12 yr	Child	4037	11.27	0.70	9.57	5.53	0.00	33.00	0.67	3.30
SDQ Total Problems	16 yr	Child	3276	16.30	0.68	8.86	4.94	0.00	29.00	0.79	3.59
SDQ Total Problems	21 yr	Child	2647	22.28	0.91	9.89	5.44	0.00	35.00	0.82	3.59
SDQ Total Problems	26 yr	Child	2003	26.46	0.90	8.25	5.31	0.00	33.00	0.95	3.79
Height	birth	Parent/Child	2883	1.76	1.03	47.73	4.77	28.00	62.00	-1.05	5.48
Height	7 yr	Parent/Child	3512	7.12	0.27	123.21	6.25	97.00	146.00	-0.13	4.44
Height	12 yr	Parent/Child	3485	11.27	0.70	146.42	7.95	122.00	180.00	0.11	3.25
Height	14 yr	Parent/Child	1882	14.10	0.58	165.76	9.62	135.00	195.00	-0.13	2.91
Height	16 yr	Parent/Child	1344	16.49	0.28	177.38	7.32	145.00	195.00	-0.31	3.40
Height	21 yr	Parent/Child	2554	22.28	0.91	180.14	7.20	142.00	201.00	-0.16	3.59
Height	26 yr	Parent/Child	2198	26.46	0.90	179.90	7.04	147.00	201.00	-0.17	3.38
BMI	birth (weight)	Parent/Child	6036	1.76	1.03	2554.61	536.42	650.00	4220.00	-0.35	3.06
BMI	3 yr	Parent/Child	2494	2.99	0.09	16.26	1.86	10.30	25.50	0.84	5.33
BMI	4 yr	Parent/Child	3462	4.01	0.12	15.94	1.90	10.10	25.70	0.93	5.76
BMI	7 yr	Parent/Child	3512	7.12	0.27	15.55	1.96	8.40	26.40	0.99	6.43
BMI	12 yr	Parent/Child	3485	11.27	0.70	17.60	2.85	10.50	33.90	1.25	5.68
BMI	14 yr	Parent/Child	1882	14.10	0.58	19.19	2.80	12.30	33.50	1.02	4.88
BMI	16 yr	Parent/Child	1344	16.49	0.28	20.91	3.04	14.00	36.50	1.04	5.24
BMI	21 yr	Parent/Child	2455	22.28	0.91	23.23	3.83	13.60	47.50	1.32	6.66
BMI	26 yr	Parent/Child	2180	26.46	0.90	24.56	4.38	14.50	48.50	1.18	5.38
GCSE	GCSE Humanities	Child	4012	16.49	0.28	8.71	1.42	4.00	11.00	-0.54	3.08
GCSE	GCSE Language	Child	2320	16.49	0.28	8.63	1.48	4.00	11.00	-0.29	2.68
A/AS-Level	AL Technology	Child	580	18.33	0.30	3.35	1.31	1.00	6.00	0.08	2.29
A/AS-Level	AL Humanities	Child	1761	18.33	0.30	3.68	1.21	1.00	6.00	-0.19	2.45
A/AS-Level	AL Language	Child	206	18.33	0.30	3.91	1.29	1.00	6.00	-0.61	2.74
A/AS-Level	AL Vocational	Child	575	18.33	0.30	3.47	1.21	1.00	6.00	-0.09	2.42
Home Environment	Literacy Environment (10 yr)	Child	1796	10.08	0.29	2.44	0.63	1.00	4.00	-0.08	2.43
Home Environment	Maths Environment (10 yr)	Child	1796	10.08	0.29	2.81	0.67	1.00	4.00	-0.32	2.55
Home Environment	Literacy Environment (12 yr)	Child	2511	11.27	0.70	2.52	0.58	1.00	3.93	-0.05	2.40
Home Environment	Maths Environment (12 yr)	Child	3215	11.27	0.70	2.64	0.72	1.00	4.00	-0.18	2.35
PISA Outcomes	PISA Homework Behaviour and Feedback (16 yr)	Child	1605	16.49	0.28	9.50	2.30	1.00	15.00	-0.25	3.03
PISA Outcomes	PISA Attitudes to School (16 yr)	Child	1625	16.49	0.28	3.25	0.60	1.00	4.00	-0.88	3.77
PISA Outcomes	PISA Maths Self-Efficacy (16 yr)	Child	1609	16.49	0.28	19.14	4.85	0.00	24.00	-1.15	4.03
PISA Outcomes	PISA Maths Interest (16 yr)	Child	1609	16.49	0.28	2.66	0.90	1.00	4.00	-0.16	2.14
PISA Outcomes	PISA Time on Maths (16 yr)	Child	1593	16.49	0.28	4.45	1.81	0.00	12.00	0.63	4.96
SPAA Scales	Spatial Abilities (18 yr)	Child	868	18.67	0.33	3.90	0.55	1.88	5.00	-0.50	3.57
SPAA Scales	Spatial Anxiety (18 yr)	Child	869	18.67	0.33	1.81	0.58	1.00	5.00	1.13	4.98
SPAA Scales	Maths Anxiety (18 yr)	Child	869	18.67	0.33	1.98	0.83	1.00	4.89	0.90	3.27
Financial Outcomes	Financial Wellbeing (21 yr)	Child	2577	26.46	0.90	3.72	0.82	1.00	5.00	-0.57	3.10
Financial Outcomes	Financial Products (21 yr)	Child	2578	26.46	0.90	1.57	0.73	0.00	4.00	0.42	3.02
Financial Outcomes	Money Attitudes (21 yr)	Child	2578	26.46	0.90	3.49	0.64	1.00	5.00	-0.21	2.91
Financial Outcomes	Economic Vulnerability (26 yr)	Child	2228	26.46	0.90	0.24	0.54	0.00	3.00	2.36	8.10
Financial Outcomes	Twin SES Composite (26 yr)	Child	2214	26.46	0.90	0.16	0.90	-5.24	2.59	-1.20	5.82
Adolescence	Psychological Wellbeing (16 yr)	Child	1510	16.49	0.28	0.56	0.09	0.20	0.82	-0.23	3.30
Adolescence	Subjective Wellbeing (16 yr)	Child	1313	16.49	0.28	0.60	0.10	0.19	0.83	-0.64	3.57
Adolescence	Life Satisfaction Family (16 yr)	Child	1699	16.49	0.28	4.81	0.88	1.00	6.00	-0.99	4.34
Adolescence	Life Satisfaction Friends (16 yr)	Child	1701	16.49	0.28	5.04	0.72	1.00	6.00	-1.22	5.39
Adolescence	Life Satisfaction Living Env (16 yr)	Child	1710	16.49	0.28	4.14	1.01	1.00	6.00	-0.47	3.03
Adolescence	Life Satisfaction School (16 yr)	Child	1701	16.49	0.28	4.24	0.99	1.00	6.00	-0.73	3.45
Adolescence	Life Satisfaction Self (16 yr)	Child	1703	16.49	0.28	4.85	0.70	1.50	6.00	-0.96	4.61
Adolescence	Life Satisfaction Total (16 yr)	Child	1700	16.49	0.28	4.64	0.58	2.00	6.00	-0.62	3.78
Adolescence	Hopefulness Agency (16 yr)	Child	1701	16.49	0.28	4.91	0.71	1.00	6.00	-1.17	5.60
Adolescence	Hopefulness Pathways (16 yr)	Child	1700	16.49	0.28	4.70	0.78	1.00	6.00	-0.68	3.97
Adolescence	Hopefulness Total (16 yr)	Child	1701	16.49	0.28	4.80	0.68	1.00	6.00	-0.90	4.88
Adolescence	Subjective Happiness (16 yr)	Child	1705	16.49	0.28	5.21	1.13	1.00	7.00	-0.74	3.28
Adolescence	Gratitude (16 yr)	Child	1704	16.49	0.28	5.67	0.83	1.83	7.00	-0.61	3.33
Adolescence	Curiosity Explore (16 yr)	Child	1701	16.49	0.28	4.95	0.99	1.25	7.00	-0.30	3.23
Adolescence	Curiosity Flow (16 yr)	Child	1698	16.49	0.28	4.84	1.10	1.00	7.00	-0.33	2.98
Adolescence	Curiosity Total (16 yr)	Child	1700	16.49	0.28	4.91	0.88	1.29	7.00	-0.29	3.20
Adolescence	Ambition (16 yr)	Child	1481	16.49	0.28	3.94	0.65	1.00	5.00	-0.61	3.70
Adolescence	GRIT Consistency (16 yr)	Child	1524	16.49	0.28	2.75	0.77	1.00	5.00	0.10	2.97
Adolescence	GRIT Perseverance (16 yr)	Child	1482	16.49	0.28	3.71	0.62	1.50	5.00	-0.18	2.94
Adolescence	GRIT Total (16 yr)	Child	1523	16.49	0.28	3.21	0.58	1.00	5.00	0.04	3.75
Adolescence	Optimism LOT-R (16 yr)	Child	1523	16.49	0.28	3.28	0.69	1.00	5.00	-0.27	3.43
Adolescence	Academic Self-Concept (16 yr)	Child	1481	16.49	0.28	3.67	0.58	1.20	5.00	-0.33	3.37
Adulthood	Self-Control (21 yr)	Child	2639	22.28	0.91	10.15	4.27	0.00	24.00	0.28	2.62
Adulthood	Future Consequences (21 yr)	Child	2635	22.28	0.91	2.60	0.94	1.00	5.00	0.30	2.32
Adulthood	GOALS Fulfilment (21 yr)	Child	2688	22.28	0.91	10.14	3.03	0.00	16.00	-0.52	3.03
Adulthood	GOALS Relationships (21 yr)	Child	2689	22.28	0.91	14.90	3.77	0.00	20.00	-1.06	4.39
Adulthood	Purpose in Life (21 yr)	Child	2686	22.28	0.91	3.40	0.81	1.00	5.00	-0.48	2.99
Adulthood	Ambition (21 yr)	Child	2366	22.28	0.91	13.83	3.74	1.00	20.00	-0.36	2.68
Adulthood	Depression (21 yr)	Child	2641	22.28	0.91	3.69	3.63	0.00	16.00	1.18	3.86
Adulthood	Depression (26 yr)	Child	2182	26.46	0.90	5.74	5.62	0.00	26.00	1.22	4.00
Adulthood	Quality of Life (26 yr)	Child	1989	26.46	0.90	4.04	0.94	1.00	6.00	-0.47	3.21
General Cognitive Ability (g)	Cross Time	Cross Rater	6180	NA	NA	0.00	0.37	-1.42	1.28	-0.19	3.14
Verbal Ability	Cross Time	Cross Rater	6180	NA	NA	-0.02	0.41	-1.52	1.51	-0.15	3.07
Nonverbal Ability	Cross Time	Cross Rater	6180	NA	NA	-0.02	0.41	-1.82	1.24	-0.34	3.38
ARBQ Shyness	Cross Time	Cross Rater	6180	NA	NA	-0.04	0.44	-0.80	2.02	0.91	3.94
ARBQ Fear	Cross Time	Cross Rater	6180	NA	NA	-0.04	0.32	-0.51	1.58	1.07	4.35
ARBQ Obsessive-Compulsive	Cross Time	Cross Rater	6180	NA	NA	-0.02	0.44	-0.72	1.91	0.90	3.80
ARBQ Negative Affect	Cross Time	Cross Rater	6180	NA	NA	-0.01	0.30	-0.45	1.82	1.47	6.29
ARBQ Negative Cognition	Cross Time	Cross Rater	6180	NA	NA	-0.01	0.29	-0.48	1.46	1.10	4.50
ARBQ Anxiety Total	Cross Time	Cross Rater	6180	NA	NA	-0.04	0.52	-1.16	2.99	0.99	4.65
Conners Inattention	Cross Time	Cross Rater	6180	NA	NA	0.14	0.63	-0.85	3.30	1.24	4.84
Conners Inattention	Cross Time	Parent	6180	NA	NA	0.14	0.64	-0.81	3.35	1.27	4.92
Conners Hyperactivity-Impulsivity	Cross Time	Cross Rater	6180	NA	NA	0.09	0.68	-0.84	3.72	1.63	6.40
Conners Hyperactivity-Impulsivity	Cross Time	Parent	6180	NA	NA	0.09	0.68	-0.80	3.83	1.66	6.52
Conners Total	Cross Time	Cross Rater	6180	NA	NA	0.13	0.69	-0.94	3.65	1.46	5.75
Conners Total	Cross Time	Parent	6180	NA	NA	0.13	0.70	-0.90	3.78	1.48	5.82
SDQ Conduct	Cross Time	Cross Rater	6180	NA	NA	0.05	0.37	-0.59	2.03	1.11	4.76
SDQ Conduct	Cross Time	Parent	6180	NA	NA	0.05	0.40	-0.66	2.20	1.01	4.37
SDQ Conduct	Cross Time	Teacher	6180	NA	NA	0.08	0.50	-0.41	3.96	2.43	10.34
SDQ Conduct	Cross Time	Child	6180	NA	NA	0.03	0.32	-0.71	1.70	1.17	5.65
SDQ Emotion	Cross Time	Cross Rater	6180	NA	NA	-0.04	0.21	-0.42	1.28	1.05	4.70
SDQ Emotion	Cross Time	Parent	6180	NA	NA	-0.03	0.27	-0.45	1.61	1.15	4.86
SDQ Emotion	Cross Time	Teacher	6180	NA	NA	-0.01	0.28	-0.44	1.71	1.55	6.30
SDQ Emotion	Cross Time	Child	6180	NA	NA	-0.08	0.24	-0.56	1.13	0.62	4.07
SDQ Hyperactivity	Cross Time	Cross Rater	6180	NA	NA	0.10	0.41	-0.78	1.57	0.54	2.88
SDQ Hyperactivity	Cross Time	Parent	6180	NA	NA	0.10	0.45	-0.83	1.58	0.53	2.82
SDQ Hyperactivity	Cross Time	Teacher	6180	NA	NA	0.16	0.61	-0.86	2.23	0.87	3.24
SDQ Hyperactivity	Cross Time	Child	6180	NA	NA	0.02	0.29	-0.79	1.49	0.37	3.74
SDQ Peer Problems	Cross Time	Cross Rater	6180	NA	NA	0.03	0.28	-0.41	1.85	1.55	6.43
SDQ Peer Problems	Cross Time	Parent	6180	NA	NA	0.03	0.34	-0.44	1.97	1.59	6.45
SDQ Peer Problems	Cross Time	Teacher	6180	NA	NA	0.03	0.33	-0.34	2.73	2.15	9.91
SDQ Peer Problems	Cross Time	Child	6180	NA	NA	0.00	0.23	-0.52	1.36	1.02	5.46
SDQ Prosocial	Cross Time	Cross Rater	6180	NA	NA	-0.11	0.37	-2.08	0.75	-0.65	3.47
SDQ Prosocial	Cross Time	Parent	6180	NA	NA	-0.09	0.40	-2.33	0.71	-0.73	3.67
SDQ Prosocial	Cross Time	Teacher	6180	NA	NA	-0.11	0.39	-1.85	0.69	-0.69	3.55
SDQ Prosocial	Cross Time	Child	6180	NA	NA	-0.09	0.28	-1.37	0.66	-0.64	3.78
SDQ Total Problems	Cross Time	Cross Rater	6180	NA	NA	0.06	0.46	-0.88	2.48	0.84	3.92
SDQ Total Problems	Cross Time	Parent	6180	NA	NA	0.07	0.49	-0.93	2.66	0.82	3.82
SDQ Total Problems	Cross Time	Teacher	6180	NA	NA	0.11	0.55	-0.87	2.90	1.24	4.82
SDQ Total Problems	Cross Time	Child	6180	NA	NA	-0.02	0.31	-0.87	1.60	0.61	4.34
Socioeconomic Status	SES (Birth)	Parent	5801	NA	NA	0.09	1.00	-2.52	2.53	0.06	2.19
Socioeconomic Status	SES (Age 7)	Parent	4599	NA	NA	0.03	0.99	-2.79	2.05	-0.21	2.15
Socioeconomic Status	SES (Age 16)	Parent	1911	NA	NA	0.01	0.99	-2.76	1.76	-0.41	2.33
Socioeconomic Status	SES (Age 21)	Child	3458	NA	NA	0.04	0.99	-3.00	1.83	-0.58	2.54
Polygenic g Score	Polygenic g Score	N/A	6180	NA	NA	100.18	14.99	35.29	156.34	0.06	3.01
Monozygotic Twin
g	2 yr	Child	2818	2.05	0.16	-0.06	1.00	-2.76	2.70	0.07	2.43
g	3 yr	Child	2757	2.99	0.09	-0.03	1.00	-3.32	2.72	-0.20	2.73
g	4 yr	Child	3950	4.01	0.11	-0.08	1.02	-4.16	2.62	-0.56	3.36
g	7 yr	Child	3025	7.11	0.26	-0.02	0.97	-4.36	5.23	-0.04	3.35
g	9 yr	Child	2016	9.02	0.27	-0.04	0.98	-3.51	2.12	-0.45	2.71
g	10 yr	Child	1573	10.08	0.29	-0.06	1.01	-3.01	2.82	-0.18	2.76
g	12 yr	Child	2734	11.30	0.68	-0.07	0.98	-3.36	2.37	-0.27	2.73
g	14 yr	Child	1810	14.06	0.57	-0.03	0.96	-3.35	2.82	-0.28	3.09
g	16 yr	Child	1548	16.47	0.27	-0.09	0.97	-2.84	3.03	0.27	2.91
g	25 yr	Child	1498	24.84	0.85	25.41	6.65	4.00	39.00	-0.45	2.66
verbal ability	2 yr	Child	2859	2.05	0.16	-0.06	1.00	-1.72	1.83	0.10	1.88
verbal ability	3 yr	Child	2817	2.99	0.09	-0.05	1.01	-2.41	2.06	-0.15	2.50
verbal ability	4 yr	Child	3983	4.01	0.11	-0.05	1.02	-3.13	1.49	-0.70	2.85
verbal ability	7 yr	Child	3029	7.11	0.26	-0.02	0.99	-3.04	5.43	0.12	3.61
verbal ability	9 yr	Child	2069	9.02	0.27	-0.07	0.99	-4.16	2.61	-0.18	2.93
verbal ability	10 yr	Child	1598	10.08	0.29	-0.07	0.99	-2.69	3.07	0.05	2.47
verbal ability	12 yr	Child	3053	11.30	0.68	198.09	38.68	50.28	360.50	0.19	4.04
verbal ability	16 yr	Child	1683	16.47	0.27	14.98	4.13	4.34	32.00	0.56	3.75
verbal ability	25 yr	Child	1505	24.84	0.85	12.95	3.79	1.00	20.00	-0.43	2.59
nonverbal ability	2 yr	Child	2860	2.05	0.16	-0.05	1.00	-3.56	2.82	-0.08	2.84
nonverbal ability	3 yr	Child	2952	2.99	0.09	-0.01	1.00	-3.79	3.08	-0.30	3.08
nonverbal ability	4 yr	Child	4077	4.01	0.11	-0.08	0.99	-4.16	2.95	-0.23	3.38
nonverbal ability	7 yr	Child	3050	7.11	0.26	-0.01	0.98	-4.32	3.15	-0.22	2.87
nonverbal ability	9 yr	Child	2022	9.02	0.27	0.00	0.98	-3.17	1.31	-0.75	2.65
nonverbal ability	10 yr	Child	1593	10.08	0.29	-0.02	1.01	-4.10	2.45	-0.58	3.39
nonverbal ability	12 yr	Child	3151	11.30	0.68	66.49	14.48	7.00	94.00	-0.80	3.43
nonverbal ability	16 yr	Child	1562	16.47	0.27	13.80	3.65	3.50	27.00	0.35	3.32
nonverbal ability	25 yr	Child	1502	24.84	0.85	12.42	3.65	0.00	20.00	-0.44	2.61
Early Verbal Abilities	MB-CDI Vocabulary (2 yr)	Child	2887	2.05	0.16	46.55	25.23	1.00	100.00	0.31	2.26
Early Verbal Abilities	Word Use (2 yr)	Child	2882	2.05	0.16	3.88	1.30	0.00	5.00	-0.90	2.72
Early Verbal Abilities	Sentence Complexity (2 yr)	Child	2876	2.05	0.16	0.95	0.77	0.00	2.00	0.08	1.67
Early Verbal Abilities	MB-CDI Vocabulary (3 yr)	Child	2817	2.99	0.09	46.36	25.49	0.00	100.00	0.27	2.33
Early Verbal Abilities	Word Use (3 yr)	Child	2822	2.99	0.09	7.05	2.91	0.00	12.00	-0.46	2.65
Early Verbal Abilities	Sentence Complexity (3 yr)	Child	2822	2.99	0.09	2.39	1.07	0.00	4.00	-0.35	2.58
Early Verbal Abilities	MB-CDI Vocabulary (4 yr)	Child	4073	4.01	0.11	29.24	9.67	0.00	48.00	0.12	2.72
Early Verbal Abilities	Picture Vocabulary (4 yr)	Child	4075	4.01	0.11	6.56	1.40	0.00	8.00	-1.15	4.71
Early Verbal Abilities	Sentence Complexity (4 yr)	Child	4003	4.01	0.11	1.53	0.75	0.00	2.00	-1.20	2.83
Childhood Verbal Abilities	Vocabulary (7 yr)	Child	3043	7.11	0.26	13.13	4.25	0.00	36.00	-0.04	3.88
Childhood Verbal Abilities	Similarities (7 yr)	Child	3039	7.11	0.26	6.38	2.93	0.00	20.00	0.20	3.62
Childhood Verbal Abilities	TOWRE Reading (7 yr)	Child	3006	7.11	0.26	-0.03	1.01	-2.16	2.90	0.08	2.22
Childhood Verbal Abilities	Non-Word Recognition (7 yr)	Child	1055	7.11	0.26	7.84	1.92	1.00	12.00	-0.25	2.88
Childhood Verbal Abilities	Words/Vocabulary (9 yr)	Child	2093	9.02	0.27	26.50	5.87	2.00	40.00	-0.42	2.95
Childhood Verbal Abilities	General Knowledge (9 yr)	Child	2071	9.02	0.27	11.69	2.78	1.00	18.00	-0.14	2.86
Childhood Verbal Abilities	Vocabulary (10 yr)	Child	1615	10.08	0.29	40.67	6.83	19.51	60.00	-0.14	2.41
Childhood Verbal Abilities	PIAT Reading (10 yr)	Child	1809	10.08	0.29	51.96	9.78	20.00	80.00	-0.20	2.97
Childhood Verbal Abilities	Author Recognition (10 yr)	Child	1560	10.08	0.29	7.45	3.74	-2.00	20.00	0.54	3.32
Childhood Verbal Abilities	General Knowledge (10 yr)	Child	1615	10.08	0.29	20.52	3.58	9.50	30.00	0.11	2.31
Childhood Verbal Abilities	Vocabulary (12 yr)	Child	2852	11.30	0.68	42.43	6.46	23.25	58.00	-0.38	2.57
Childhood Verbal Abilities	TOAL Language (12 yr)	Child	2671	11.30	0.68	20.86	6.41	9.00	35.00	0.26	2.36
Childhood Verbal Abilities	PIAT Reading (12 yr)	Child	3365	11.30	0.68	60.44	8.08	25.75	79.00	-0.30	2.66
Childhood Verbal Abilities	Yes/No Reading Fluency (12 yr)	Child	3340	11.30	0.68	57.63	13.25	19.00	98.00	0.21	3.22
Childhood Verbal Abilities	TOWRE Reading (12 yr)	Child	2907	11.30	0.68	-0.05	1.00	-4.74	2.47	-0.56	3.51
Childhood Verbal Abilities	Author Recognition (12 yr)	Child	2820	11.30	0.68	8.80	3.74	-4.00	20.00	0.08	2.95
Childhood Verbal Abilities	Figurative Language (12 yr)	Child	2910	11.30	0.68	6.07	2.50	0.00	11.00	-0.13	2.33
Childhood Verbal Abilities	General Knowledge (12 yr)	Child	3018	11.30	0.68	21.60	3.41	13.25	30.00	-0.11	2.20
Adolescence Verbal Abilities	Vocabulary (14 yr)	Child	2131	14.06	0.57	41.11	5.07	19.00	53.00	-0.67	3.72
Adolescence Verbal Abilities	Vocabulary (16 yr)	Child	1683	16.47	0.27	14.98	4.13	4.34	32.00	0.56	3.75
Early Adulthood Verbal Abilities	Vocabulary (25 yr)	Child	1552	24.84	0.85	6.16	1.42	0.00	8.00	-0.94	4.16
Early Adulthood Verbal Abilities	Missing Letter (25 yr)	Child	1516	24.84	0.85	3.42	1.69	0.00	6.00	-0.29	2.15
Early Adulthood Verbal Abilities	Verbal Analogies (25 yr)	Child	1507	24.84	0.85	3.34	1.67	0.00	6.00	-0.12	2.08
Early Nonverbal Abilities	Total PARCA (2 yr)	Child	2911	2.05	0.16	-0.04	0.99	-5.67	2.64	-0.23	3.44
Early Nonverbal Abilities	Parent-Report PARCA (2 yr)	Child	2900	2.05	0.16	18.01	3.33	2.00	26.00	-0.36	3.41
Early Nonverbal Abilities	Parent-Admin PARCA (2 yr)	Child	2871	2.05	0.16	-0.03	1.01	-2.78	2.67	0.03	2.59
Early Nonverbal Abilities	Drawing Test (2 yr)	Child	2880	2.05	0.16	1.91	0.97	0.00	4.00	0.68	2.46
Early Nonverbal Abilities	Matching Test (2 yr)	Child	2802	2.05	0.16	3.74	2.05	0.00	8.00	-0.07	2.29
Early Nonverbal Abilities	Block Test (2 yr)	Child	2818	2.05	0.16	7.73	2.87	0.00	12.00	-0.24	2.30
Early Nonverbal Abilities	Folding Test (2 yr)	Child	2690	2.05	0.16	1.17	0.83	0.00	2.00	-0.32	1.51
Early Nonverbal Abilities	Copy Test (2 yr)	Child	2765	2.05	0.16	3.84	2.39	0.00	8.00	0.23	1.94
Early Nonverbal Abilities	Total PARCA (3 yr)	Child	3007	2.99	0.09	0.00	0.98	-3.79	2.86	-0.37	3.12
Early Nonverbal Abilities	Parent-Report PARCA (3 yr)	Child	2985	2.99	0.09	13.88	3.15	1.00	22.00	-0.30	3.09
Early Nonverbal Abilities	Parent-Admin PARCA (3 yr)	Child	2974	2.99	0.09	0.54	0.16	0.00	1.00	-0.45	3.07
Early Nonverbal Abilities	Odd One Out (3 yr)	Child	2966	2.99	0.09	9.13	3.16	0.00	14.00	-0.80	3.37
Early Nonverbal Abilities	Drawing Test (3 yr)	Child	2956	2.99	0.09	2.62	1.33	0.00	9.00	0.53	4.48
Early Nonverbal Abilities	Matching Test (3 yr)	Child	2942	2.99	0.09	8.33	2.97	0.00	14.00	-0.44	2.77
Early Nonverbal Abilities	Total PARCA (4 yr)	Child	4153	4.01	0.11	-0.07	1.00	-4.23	3.03	-0.25	3.25
Early Nonverbal Abilities	Parent-Report PARCA (4 yr)	Child	4105	4.01	0.11	6.33	2.10	0.00	12.00	-0.17	2.73
Early Nonverbal Abilities	Parent-Admin PARCA (4 yr)	Child	4077	4.01	0.11	0.57	0.14	0.03	0.98	-0.33	3.18
Early Nonverbal Abilities	Odd One Out (4 yr)	Child	4134	4.01	0.11	9.31	2.40	0.00	13.00	-0.90	4.18
Early Nonverbal Abilities	Drawing Test (4 yr)	Child	4100	4.01	0.11	4.77	1.63	0.00	9.00	0.07	2.87
Early Nonverbal Abilities	Draw-a-Man Test (4 yr)	Child	3999	4.01	0.11	6.75	2.80	0.00	12.00	-0.70	3.13
Early Nonverbal Abilities	Puzzle Test (4 yr)	Child	4051	4.01	0.11	5.56	2.61	0.00	12.00	0.26	2.61
Childhood Nonverbal Abilities	Conceptual Grouping (7 yr)	Child	3053	7.11	0.26	8.01	2.41	0.00	12.00	-0.33	2.45
Childhood Nonverbal Abilities	Picture Completion (7 yr)	Child	3054	7.11	0.26	10.68	3.09	0.00	21.00	-0.30	3.14
Childhood Nonverbal Abilities	Shapes Test (9 yr)	Child	2089	9.02	0.27	17.81	4.30	1.00	23.00	-0.78	2.82
Childhood Nonverbal Abilities	Puzzle Test (9 yr)	Child	2025	9.02	0.27	15.87	6.15	0.00	23.00	-0.84	2.47
Childhood Nonverbal Abilities	Ravens (10 yr)	Child	1635	10.08	0.29	37.73	8.17	5.88	57.00	-0.49	3.04
Childhood Nonverbal Abilities	Picture Completion (10 yr)	Child	1613	10.08	0.29	19.35	4.05	4.00	29.00	-0.85	4.56
Childhood Nonverbal Abilities	NFER Maths (10 yr)	Child	1647	10.08	0.29	59.77	11.40	11.78	77.00	-1.04	3.82
Childhood Nonverbal Abilities	Ravens (12 yr)	Child	2922	11.30	0.68	10.99	3.21	1.50	21.00	-0.03	2.81
Childhood Nonverbal Abilities	Hidden Shapes (12 yr)	Child	3164	11.30	0.68	17.00	3.81	5.25	27.00	0.28	3.12
Childhood Nonverbal Abilities	Jigsaws (12 yr)	Child	3098	11.30	0.68	18.03	2.48	5.50	27.00	-0.11	3.31
Childhood Nonverbal Abilities	NFER Maths (12 yr)	Child	3151	11.30	0.68	67.63	13.51	12.25	94.00	-0.77	3.39
Childhood Nonverbal Abilities	Maths: Understanding Numbers (12 yr)	Child	3151	11.30	0.68	22.55	5.45	0.00	33.00	-0.76	3.45
Childhood Nonverbal Abilities	Maths: Non-Numerical Processes (12 yr)	Child	3151	11.30	0.68	15.76	4.73	1.00	25.00	-0.42	2.58
Childhood Nonverbal Abilities	Maths: Computation & Knowledge (12 yr)	Child	3151	11.30	0.68	28.17	6.39	1.00	37.00	-1.28	4.38
Adolescence Nonverbal Abilities	Ravens (14 yr)	Child	1825	14.06	0.57	13.99	3.30	2.88	26.00	0.07	3.00
Adolescence Nonverbal Abilities	Science (14 yr)	Child	1858	14.06	0.57	33.97	7.81	9.69	47.00	-0.93	3.33
Adolescence Nonverbal Abilities	Understanding Number (16 yr)	Child	1490	16.47	0.27	11.56	4.07	1.08	18.00	-0.74	3.06
Early Adulthood Nonverbal Abilities	Bricks 2D Rotation (18 yr)	Child	999	18.65	0.33	5.63	1.63	1.00	9.00	-0.36	2.99
Early Adulthood Nonverbal Abilities	Bricks 2D Rotation & Visualisation (18 yr)	Child	983	18.65	0.33	4.92	1.86	0.00	9.00	-0.02	2.27
Early Adulthood Nonverbal Abilities	Bricks 2D Visualisation (18 yr)	Child	972	18.65	0.33	5.32	1.83	0.00	9.00	-0.52	3.07
Early Adulthood Nonverbal Abilities	Bricks 3D Rotation (18 yr)	Child	985	18.65	0.33	6.45	1.67	0.00	9.00	-0.81	3.74
Early Adulthood Nonverbal Abilities	Bricks 3D Rotation & Visualisation (18 yr)	Child	991	18.65	0.33	5.56	1.32	0.00	9.00	0.12	3.08
Early Adulthood Nonverbal Abilities	Bricks 3D Visualisation (18 yr)	Child	981	18.65	0.33	5.62	2.00	0.00	9.00	-0.71	2.90
Early Adulthood Nonverbal Abilities	Bricks (18 yr)	Child	929	18.65	0.33	5.65	1.08	1.17	8.50	-0.26	2.89
Early Adulthood Nonverbal Abilities	Navigation (18 yr)	Child	785	18.65	0.33	0.78	0.12	0.23	0.97	-1.08	4.59
Early Adulthood Nonverbal Abilities	Ravens (25 yr)	Child	1504	24.84	0.85	6.31	2.25	0.00	11.00	-0.50	2.74
Early Adulthood Nonverbal Abilities	Visual Puzzles (25 yr)	Child	1535	24.84	0.85	6.07	1.98	0.00	9.00	-0.42	2.54
English Achievement	7 yr	Teacher	3511	7.11	0.26	2.10	0.56	0.00	4.00	-0.54	4.32
English Achievement	9 yr	Teacher	1710	9.04	0.28	2.97	0.65	1.00	5.00	-0.30	3.37
English Achievement	10 yr	Teacher	1776	10.11	0.30	3.35	0.72	1.00	5.00	-0.32	3.05
English Achievement	12 yr	Teacher	2449	11.55	0.66	4.32	0.90	1.00	9.00	0.28	4.88
English Achievement	16 yr	Child	3727	16.47	0.27	8.87	1.21	4.00	11.00	-0.47	3.43
English Achievement	18 yr	Child	720	18.32	0.30	3.86	1.22	1.00	6.00	0.01	2.30
Maths Achievement	7 yr	Teacher	3495	7.11	0.26	2.12	0.55	0.00	4.00	-0.35	4.10
Maths Achievement	9 yr	Teacher	1696	9.04	0.28	2.93	0.67	1.00	5.00	-0.23	3.17
Maths Achievement	10 yr	Teacher	1765	10.11	0.30	3.33	0.73	1.00	5.00	-0.25	3.08
Maths Achievement	12 yr	Teacher	2405	11.55	0.66	4.35	0.98	1.00	9.00	0.27	4.17
Maths Achievement	16 yr	Child	3700	16.47	0.27	8.86	1.43	4.00	11.00	-0.55	3.36
Maths Achievement	18 yr	Child	774	18.32	0.30	4.07	1.40	1.00	6.00	-0.56	2.44
Science Achievement	9 yr	Teacher	1699	9.04	0.28	2.95	0.57	1.00	5.00	-0.33	4.10
Science Achievement	10 yr	Teacher	1762	10.11	0.30	3.33	0.67	1.00	5.00	-0.28	3.20
Science Achievement	12 yr	Teacher	2400	11.55	0.66	4.42	0.91	1.00	9.00	0.21	4.18
Science Achievement	16 yr	Child	3466	16.47	0.27	8.98	1.29	4.00	11.00	-0.30	2.77
Science Achievement	18 yr	Child	1000	18.32	0.30	3.56	1.41	1.00	6.00	-0.15	2.08
Core-Subject Achievement	7 yr	Teacher	3492	7.11	0.26	2.11	0.52	0.00	4.00	-0.57	4.38
Core-Subject Achievement	9 yr	Teacher	1690	9.04	0.28	2.95	0.58	1.00	5.00	-0.38	3.62
Core-Subject Achievement	10 yr	Teacher	1750	10.11	0.30	3.34	0.65	1.00	5.00	-0.35	3.18
Core-Subject Achievement	12 yr	Teacher	2350	11.55	0.66	4.36	0.87	1.00	9.00	0.26	4.66
Core-Subject Achievement	14 yr	Parent	1768	14.06	0.57	6.19	0.90	1.00	9.00	-0.66	4.25
Core-Subject Achievement	16 yr	Child	3744	16.47	0.27	8.87	1.21	4.00	11.00	-0.42	3.19
Core-Subject Achievement	18 yr	Child	2251	18.32	0.30	3.74	1.09	1.00	6.00	-0.10	2.34
Core-Subject Achievement	21 yr	Child	2725	22.31	0.91	-0.01	0.99	-3.75	1.78	-1.36	4.33
Educational Attainment	Years of Schooling (26 yr)	Child	3118	22.31	0.91	14.17	1.86	10.00	20.00	-0.87	3.29
ARBQ Shyness	3 yr	Parent	2985	2.99	0.09	2.45	1.47	0.00	6.00	0.21	2.65
ARBQ Shyness	4 yr	Parent	4071	4.01	0.11	2.32	1.49	0.00	6.00	0.27	2.61
ARBQ Shyness	7 yr	Parent	4307	7.11	0.26	1.75	1.81	0.00	8.00	1.01	3.49
ARBQ Shyness	9 yr	Parent	2099	9.02	0.27	1.48	1.76	0.00	8.00	1.31	4.36
ARBQ Shyness	16 yr	Parent	3021	16.36	0.66	0.78	1.25	0.00	6.00	1.75	5.59
ARBQ Shyness	7 yr	Teacher	3465	7.11	0.26	1.17	1.43	0.00	6.00	1.19	3.66
ARBQ Fear	3 yr	Parent	2993	2.99	0.09	0.71	0.93	0.00	4.00	1.19	3.74
ARBQ Fear	4 yr	Parent	4080	4.01	0.11	1.22	1.28	0.00	6.00	1.03	3.65
ARBQ Fear	7 yr	Parent	4303	7.11	0.26	2.32	2.00	0.00	10.00	0.86	3.28
ARBQ Fear	9 yr	Parent	2101	9.02	0.27	1.88	1.84	0.00	10.00	1.13	4.11
ARBQ Fear	16 yr	Parent	3023	16.36	0.66	0.65	0.97	0.00	6.00	1.67	5.86
ARBQ Fear	7 yr	Teacher	3210	7.11	0.26	0.42	0.86	0.00	6.00	2.53	10.30
ARBQ OCB	4 yr	Parent	4079	4.01	0.11	2.42	1.66	0.00	8.00	0.54	2.80
ARBQ OCB	7 yr	Parent	4307	7.11	0.26	1.95	1.67	0.00	8.00	0.83	3.27
ARBQ OCB	9 yr	Parent	2094	9.02	0.27	0.89	1.14	0.00	6.00	1.27	4.11
ARBQ OCB	16 yr	Parent	3020	16.36	0.66	0.59	1.00	0.00	6.00	2.27	9.32
ARBQ OCB	7 yr	Teacher	3526	7.11	0.26	1.21	1.18	0.00	8.00	1.38	5.88
ARBQ Negative Affect	4 yr	Parent	4078	4.01	0.11	0.69	0.80	0.00	4.00	1.01	3.61
ARBQ Negative Affect	7 yr	Parent	4307	7.11	0.26	1.37	1.38	0.00	10.00	1.43	5.92
ARBQ Negative Affect	9 yr	Parent	2099	9.02	0.27	1.13	1.45	0.00	9.00	1.75	6.56
ARBQ Negative Affect	16 yr	Parent	3023	16.36	0.66	0.46	0.98	0.00	8.00	3.02	14.67
ARBQ Negative Affect	7 yr	Teacher	3535	7.11	0.26	1.01	1.53	0.00	10.00	1.95	7.32
ARBQ Negative Cognition	4 yr	Parent	4080	4.01	0.11	0.96	0.88	0.00	4.00	0.80	3.39
ARBQ Negative Cognition	7 yr	Parent	4307	7.11	0.26	2.63	2.42	0.00	12.00	1.00	3.57
ARBQ Negative Cognition	9 yr	Parent	2099	9.02	0.27	2.80	2.55	0.00	12.00	1.03	3.64
ARBQ Negative Cognition	16 yr	Parent	3023	16.36	0.66	0.99	1.62	0.00	10.00	2.21	8.63
ARBQ Negative Cognition	7 yr	Teacher	3534	7.11	0.26	1.76	2.08	0.00	12.00	1.56	5.73
ARBQ Total Anxiety	3 yr	Parent	2986	2.99	0.09	7.38	3.85	0.00	22.62	0.43	3.03
ARBQ Total Anxiety	4 yr	Parent	4075	4.01	0.11	8.74	4.58	0.00	31.00	0.72	3.65
ARBQ Total Anxiety	7 yr	Parent	4307	7.11	0.26	10.69	6.50	0.00	39.00	0.86	3.61
ARBQ Total Anxiety	9 yr	Parent	2099	9.02	0.27	8.52	6.58	0.00	42.00	1.24	4.79
ARBQ Total Anxiety	16 yr	Parent	3023	16.36	0.66	3.52	4.20	0.00	32.00	2.07	8.63
ARBQ Total Anxiety	7 yr	Teacher	3535	7.11	0.26	5.84	5.51	0.00	40.00	1.64	6.43
Inattention	8 yr	Parent	3775	7.96	0.52	5.15	4.90	0.00	27.00	1.51	5.55
Inattention	12 yr	Parent	3520	11.30	0.68	5.37	4.88	0.00	27.00	1.34	4.91
Inattention	14 yr	Parent	2203	14.06	0.57	4.79	4.76	0.00	27.00	1.46	5.58
Inattention	16 yr	Parent	3023	16.36	0.66	3.58	4.34	0.00	27.00	1.96	7.98
Inattention	21 yr	Parent	3117	22.31	0.91	3.51	4.14	0.00	27.00	2.04	8.38
Inattention	14 yr	Teacher	544	14.06	0.57	3.78	5.29	0.00	27.00	1.84	6.26
Inattention	14 yr	Child	2151	14.06	0.57	6.20	4.54	0.00	27.00	1.13	4.32
Inattention	21 yr	Child	2617	22.31	0.91	7.83	5.51	0.00	32.00	1.00	4.07
Inattention	26 yr	Child	2348	26.46	0.93	6.38	5.94	0.00	33.00	1.59	6.16
Hyper-Impuls	8 yr	Parent	3775	7.96	0.52	5.82	5.03	0.00	27.00	1.35	4.83
Hyper-Impuls	12 yr	Parent	3522	11.30	0.68	4.15	4.26	0.00	27.00	1.70	6.53
Hyper-Impuls	14 yr	Parent	2203	14.06	0.57	3.33	3.79	0.00	27.00	1.85	7.55
Hyper-Impuls	16 yr	Parent	3022	16.36	0.66	2.31	3.09	0.00	22.00	2.30	9.93
Hyper-Impuls	21 yr	Parent	3103	22.31	0.91	2.24	3.45	0.00	26.00	2.59	11.59
Hyper-Impuls	14 yr	Teacher	545	14.06	0.57	3.08	4.36	0.00	27.00	2.50	10.48
Hyper-Impuls	14 yr	Child	2151	14.06	0.57	7.24	4.17	0.00	26.00	0.85	3.86
Hyper-Impuls	21 yr	Child	2616	22.31	0.91	5.41	4.51	0.00	27.00	1.30	4.88
ADHD	8 yr	Parent	3775	7.96	0.52	10.98	9.13	0.00	54.00	1.47	5.40
ADHD	12 yr	Parent	3522	11.30	0.68	9.51	8.31	0.00	52.00	1.58	6.11
ADHD	14 yr	Parent	2203	14.06	0.57	8.12	7.73	0.00	51.00	1.68	6.83
ADHD	16 yr	Parent	3023	16.36	0.66	5.88	6.59	0.00	49.00	2.04	8.79
ADHD	21 yr	Parent	3115	22.31	0.91	5.76	6.58	0.00	49.00	2.19	9.37
ADHD	14 yr	Teacher	545	14.06	0.57	6.90	8.88	0.00	52.00	2.13	8.10
ADHD	14 yr	Child	2151	14.06	0.57	13.44	8.20	0.00	53.00	1.05	4.34
ADHD	21 yr	Child	2617	22.31	0.91	13.24	8.66	0.00	57.00	1.03	4.23
Conduct	2 yr	Parent	2873	2.05	0.16	2.17	1.39	0.00	8.00	0.63	3.41
Conduct	3 yr	Parent	2991	2.99	0.09	2.29	1.44	0.00	8.00	0.56	3.15
Conduct	4 yr	Parent	4077	4.01	0.11	2.05	1.50	0.00	10.00	0.74	3.66
Conduct	7 yr	Parent	4307	7.11	0.26	1.64	1.55	0.00	9.00	1.13	4.39
Conduct	9 yr	Parent	2099	9.02	0.27	1.25	1.47	0.00	10.00	1.60	6.57
Conduct	12 yr	Parent	3531	11.30	0.68	1.24	1.36	0.00	8.00	1.27	4.88
Conduct	16 yr	Parent	3021	16.36	0.66	1.12	1.27	0.00	9.00	1.54	6.39
Conduct	21 yr	Parent	3111	22.31	0.91	1.12	1.22	0.00	10.00	1.88	9.00
Conduct	7 yr	Teacher	3533	7.11	0.26	0.69	1.30	0.00	10.00	2.60	11.10
Conduct	9 yr	Teacher	1714	9.04	0.28	0.51	1.19	0.00	9.00	3.28	15.94
Conduct	12 yr	Teacher	2929	11.55	0.66	0.56	1.23	0.00	9.00	2.97	13.53
Conduct	12 yr	Child	3517	11.30	0.68	1.85	1.64	0.00	10.00	1.08	4.24
Conduct	16 yr	Child	2998	16.36	0.66	1.54	1.40	0.00	8.75	1.34	5.32
Conduct	21 yr	Child	2801	22.31	0.91	1.55	1.32	0.00	9.00	1.71	7.41
Conduct	26 yr	Child	2365	26.46	0.93	1.24	1.08	0.00	9.00	1.59	7.97
Emotion	2 yr	Parent	2879	2.05	0.16	0.64	0.79	0.00	4.00	1.11	3.85
Emotion	3 yr	Parent	2990	2.99	0.09	0.87	1.05	0.00	6.00	1.28	4.60
Emotion	4 yr	Parent	4079	4.01	0.11	1.30	1.36	0.00	8.00	1.19	4.39
Emotion	7 yr	Parent	4307	7.11	0.26	2.16	1.79	0.00	10.00	0.95	3.68
Emotion	9 yr	Parent	2099	9.02	0.27	1.73	1.91	0.00	10.00	1.31	4.51
Emotion	12 yr	Parent	3532	11.30	0.68	1.79	1.91	0.00	10.00	1.28	4.50
Emotion	21 yr	Parent	3104	22.31	0.91	2.38	2.31	0.00	10.00	1.06	3.54
Emotion	7 yr	Teacher	3522	7.11	0.26	1.26	1.76	0.00	10.00	1.74	6.13
Emotion	9 yr	Teacher	1721	9.04	0.28	1.37	1.86	0.00	10.00	1.64	5.56
Emotion	12 yr	Teacher	2928	11.55	0.66	1.18	1.83	0.00	10.00	1.95	6.90
Emotion	12 yr	Child	3517	11.30	0.68	2.17	2.06	0.00	10.00	1.01	3.70
Emotion	16 yr	Child	2998	16.36	0.66	2.73	2.28	0.00	10.00	0.80	3.07
Emotion	21 yr	Child	2801	22.31	0.91	3.62	2.66	0.00	10.00	0.50	2.29
Emotion	26 yr	Child	2365	26.46	0.93	2.93	2.71	0.00	10.00	0.77	2.62
Hyperactivity	2 yr	Parent	2888	2.05	0.16	2.48	1.56	0.00	6.00	0.22	2.46
Hyperactivity	3 yr	Parent	2989	2.99	0.09	2.35	1.59	0.00	6.00	0.30	2.40
Hyperactivity	4 yr	Parent	4078	4.01	0.11	4.01	2.16	0.00	10.00	0.47	2.93
Hyperactivity	7 yr	Parent	4303	7.11	0.26	3.50	2.45	0.00	10.00	0.65	2.81
Hyperactivity	9 yr	Parent	2098	9.02	0.27	3.26	2.31	0.00	10.00	0.89	3.35
Hyperactivity	12 yr	Parent	3532	11.30	0.68	2.77	2.17	0.00	10.00	0.88	3.48
Hyperactivity	16 yr	Parent	3018	16.36	0.66	2.06	1.77	0.00	10.00	1.23	4.91
Hyperactivity	21 yr	Parent	3110	22.31	0.91	1.71	1.80	0.00	10.00	1.38	4.99
Hyperactivity	7 yr	Teacher	3536	7.11	0.26	2.82	2.55	0.00	10.00	1.08	3.48
Hyperactivity	9 yr	Teacher	1714	9.04	0.28	2.57	2.42	0.00	10.00	1.13	3.82
Hyperactivity	12 yr	Teacher	2930	11.55	0.66	2.11	2.42	0.00	10.00	1.34	4.26
Hyperactivity	12 yr	Child	3517	11.30	0.68	3.45	2.26	0.00	10.00	0.50	2.72
Hyperactivity	16 yr	Child	2997	16.36	0.66	3.33	2.23	0.00	10.00	0.56	2.78
Hyperactivity	21 yr	Child	2801	22.31	0.91	3.22	2.17	0.00	10.00	0.53	2.80
Hyperactivity	26 yr	Child	2365	26.46	0.93	2.88	2.15	0.00	10.00	0.67	2.97
Peer Problems	2 yr	Parent	2813	2.05	0.16	1.04	0.94	0.00	6.00	0.78	3.44
Peer Problems	3 yr	Parent	2953	2.99	0.09	0.87	0.88	0.00	6.00	0.92	3.77
Peer Problems	4 yr	Parent	4076	4.01	0.11	1.29	1.38	0.00	9.00	1.16	4.33
Peer Problems	7 yr	Parent	4307	7.11	0.26	0.79	1.26	0.00	9.00	2.20	9.02
Peer Problems	9 yr	Parent	2099	9.02	0.27	0.88	1.39	0.00	9.00	2.21	9.02
Peer Problems	12 yr	Parent	3532	11.30	0.68	0.98	1.41	0.00	9.00	1.92	7.31
Peer Problems	21 yr	Parent	3109	22.31	0.91	1.36	1.69	0.00	10.00	1.44	4.95
Peer Problems	7 yr	Teacher	3530	7.11	0.26	0.99	1.42	0.00	10.00	1.92	7.57
Peer Problems	9 yr	Teacher	1723	9.04	0.28	0.81	1.36	0.00	9.00	2.34	9.59
Peer Problems	12 yr	Teacher	2930	11.55	0.66	0.95	1.53	0.00	9.00	2.15	8.31
Peer Problems	12 yr	Child	3517	11.30	0.68	1.30	1.56	0.00	10.00	1.64	6.19
Peer Problems	16 yr	Child	2997	16.36	0.66	1.48	1.47	0.00	9.00	1.37	5.40
Peer Problems	21 yr	Child	2801	22.31	0.91	2.15	1.81	0.00	10.00	0.97	3.97
Peer Problems	26 yr	Child	2365	26.46	0.93	2.10	1.76	0.00	10.00	0.90	3.75
Prosocial	2 yr	Parent	2850	2.05	0.16	6.40	2.29	0.00	10.00	-0.44	2.72
Prosocial	3 yr	Parent	2988	2.99	0.09	7.33	1.88	0.00	10.00	-0.43	2.72
Prosocial	4 yr	Parent	4078	4.01	0.11	7.34	1.82	1.00	10.00	-0.26	2.39
Prosocial	7 yr	Parent	4307	7.11	0.26	8.25	1.70	0.00	10.00	-0.95	3.52
Prosocial	9 yr	Parent	2097	9.02	0.27	8.35	1.67	2.00	10.00	-1.05	3.70
Prosocial	12 yr	Parent	3536	11.30	0.68	8.61	1.61	0.00	10.00	-1.28	4.33
Prosocial	16 yr	Parent	3020	16.36	0.66	8.31	1.92	0.00	10.00	-1.16	3.81
Prosocial	21 yr	Parent	3112	22.31	0.91	8.23	1.85	0.00	10.00	-1.19	4.23
Prosocial	7 yr	Teacher	3533	7.11	0.26	7.28	2.36	0.00	10.00	-0.59	2.73
Prosocial	9 yr	Teacher	1718	9.04	0.28	7.56	2.26	0.00	10.00	-0.78	2.88
Prosocial	12 yr	Teacher	2910	11.55	0.66	8.00	2.08	0.00	10.00	-0.95	3.22
Prosocial	12 yr	Child	3518	11.30	0.68	7.45	1.88	0.00	10.00	-0.45	2.62
Prosocial	16 yr	Child	2997	16.36	0.66	7.16	1.92	0.00	10.00	-0.52	2.95
Prosocial	21 yr	Child	2801	22.31	0.91	7.70	1.84	0.00	10.00	-0.73	3.08
Prosocial	26 yr	Child	2365	26.46	0.93	7.80	1.85	0.00	10.00	-0.76	3.24
SDQ Total Problems	2 yr	Parent	2882	2.05	0.16	6.35	3.13	0.00	18.86	0.43	3.18
SDQ Total Problems	3 yr	Parent	2989	2.99	0.09	6.38	3.27	0.00	21.27	0.46	3.26
SDQ Total Problems	4 yr	Parent	4079	4.01	0.11	8.66	4.35	0.00	28.00	0.64	3.40
SDQ Total Problems	7 yr	Parent	4307	7.11	0.26	8.09	4.78	0.00	28.00	0.84	3.65
SDQ Total Problems	9 yr	Parent	2099	9.02	0.27	7.13	5.14	0.00	33.00	1.28	5.08
SDQ Total Problems	12 yr	Parent	3532	11.30	0.68	6.78	4.92	0.00	30.00	1.12	4.41
SDQ Total Problems	16 yr	Parent	3020	16.36	0.66	3.54	2.92	0.00	21.00	1.34	5.46
SDQ Total Problems	21 yr	Parent	3112	22.31	0.91	6.57	4.99	0.00	32.00	1.17	4.48
SDQ Total Problems	7 yr	Teacher	3537	7.11	0.26	5.77	4.95	0.00	30.00	1.33	4.84
SDQ Total Problems	9 yr	Teacher	1722	9.04	0.28	5.25	4.79	0.00	33.00	1.48	5.69
SDQ Total Problems	12 yr	Teacher	2929	11.55	0.66	4.79	4.90	0.00	31.00	1.58	5.82
SDQ Total Problems	12 yr	Child	3517	11.30	0.68	8.77	5.38	0.00	33.00	0.74	3.45
SDQ Total Problems	16 yr	Child	2998	16.36	0.66	9.08	5.10	0.00	30.00	0.73	3.34
SDQ Total Problems	21 yr	Child	2801	22.31	0.91	10.53	5.83	0.00	35.00	0.78	3.42
SDQ Total Problems	26 yr	Child	2365	26.46	0.93	9.15	5.89	0.00	36.00	0.79	3.31
Height	birth	Parent/Child	2414	1.76	1.11	46.90	4.88	27.00	61.00	-1.04	5.13
Height	7 yr	Parent/Child	3038	7.11	0.26	122.33	6.20	97.00	146.00	-0.08	4.14
Height	12 yr	Parent/Child	2932	11.30	0.68	146.33	8.23	122.00	180.00	0.22	3.08
Height	14 yr	Parent/Child	1715	14.06	0.57	163.01	8.54	135.00	195.00	0.12	2.99
Height	16 yr	Parent/Child	1350	16.47	0.27	169.59	9.16	145.00	195.00	0.14	2.56
Height	21 yr	Parent/Child	2730	22.31	0.91	170.05	9.86	140.00	201.00	0.27	2.58
Height	26 yr	Parent/Child	2507	26.46	0.93	169.94	9.68	147.00	201.00	0.27	2.48
BMI	birth (weight)	Parent/Child	5182	1.76	1.11	2438.49	536.92	590.00	4220.00	-0.23	2.85
BMI	3 yr	Parent/Child	2089	2.99	0.09	16.05	1.78	10.10	25.20	0.71	4.85
BMI	4 yr	Parent/Child	2889	4.01	0.11	15.80	2.00	10.40	25.80	0.88	5.12
BMI	7 yr	Parent/Child	3038	7.11	0.26	15.58	2.00	8.50	26.40	0.85	5.41
BMI	12 yr	Parent/Child	2932	11.30	0.68	17.74	2.84	10.50	32.60	0.93	4.43
BMI	14 yr	Parent/Child	1715	14.06	0.57	19.47	2.88	12.60	33.50	0.94	4.73
BMI	16 yr	Parent/Child	1350	16.47	0.27	21.07	3.18	14.00	40.00	1.25	6.48
BMI	21 yr	Parent/Child	2612	22.31	0.91	23.35	4.37	13.50	48.50	1.42	6.38
BMI	26 yr	Parent/Child	2472	26.46	0.93	24.68	5.09	14.50	49.20	1.38	5.68
GCSE	GCSE Humanities	Child	3569	16.47	0.27	8.89	1.36	4.00	11.00	-0.64	3.34
GCSE	GCSE Language	Child	2183	16.47	0.27	8.74	1.41	4.00	11.00	-0.28	2.75
A/AS-Level	AL Technology	Child	444	18.32	0.30	3.47	1.30	1.00	6.00	-0.07	2.40
A/AS-Level	AL Humanities	Child	1837	18.32	0.30	3.78	1.17	1.00	6.00	-0.22	2.49
A/AS-Level	AL Language	Child	279	18.32	0.30	3.80	1.30	1.00	6.00	-0.63	2.53
A/AS-Level	AL Vocational	Child	562	18.32	0.30	3.61	1.21	1.00	6.00	-0.04	2.52
Home Environment	Literacy Environment (10 yr)	Child	1687	10.08	0.29	2.50	0.61	1.00	4.00	-0.15	2.45
Home Environment	Maths Environment (10 yr)	Child	1687	10.08	0.29	2.81	0.68	1.00	4.00	-0.35	2.53
Home Environment	Literacy Environment (12 yr)	Child	2274	11.30	0.68	2.54	0.60	1.07	3.93	-0.06	2.37
Home Environment	Maths Environment (12 yr)	Child	3027	11.30	0.68	2.67	0.73	1.00	4.00	-0.23	2.36
PISA Outcomes	PISA Homework Behaviour and Feedback (16 yr)	Child	1636	16.47	0.27	9.56	2.30	1.00	15.00	-0.37	3.28
PISA Outcomes	PISA Attitudes to School (16 yr)	Child	1645	16.47	0.27	3.26	0.58	1.00	4.00	-0.77	3.38
PISA Outcomes	PISA Maths Self-Efficacy (16 yr)	Child	1642	16.47	0.27	17.49	5.45	0.00	24.00	-0.79	2.94
PISA Outcomes	PISA Maths Interest (16 yr)	Child	1642	16.47	0.27	2.57	0.92	1.00	4.00	-0.11	2.09
PISA Outcomes	PISA Time on Maths (16 yr)	Child	1626	16.47	0.27	4.45	1.75	0.00	12.00	0.50	4.74
SPAA Scales	Spatial Abilities (18 yr)	Child	1023	18.65	0.33	3.63	0.61	1.38	5.00	-0.37	3.21
SPAA Scales	Spatial Anxiety (18 yr)	Child	1024	18.65	0.33	2.02	0.69	1.00	5.00	0.88	3.74
SPAA Scales	Maths Anxiety (18 yr)	Child	1024	18.65	0.33	2.26	0.98	1.00	5.00	0.74	2.84
Financial Outcomes	Financial Wellbeing (21 yr)	Child	2755	26.46	0.93	3.69	0.80	1.00	5.00	-0.57	3.17
Financial Outcomes	Financial Products (21 yr)	Child	2755	26.46	0.93	1.39	0.70	0.00	4.00	0.67	3.48
Financial Outcomes	Money Attitudes (21 yr)	Child	2754	26.46	0.93	3.58	0.60	1.50	5.00	-0.22	3.02
Financial Outcomes	Economic Vulnerability (26 yr)	Child	2540	26.46	0.93	0.31	0.67	0.00	4.00	2.24	7.62
Financial Outcomes	Twin SES Composite (26 yr)	Child	2520	26.46	0.93	0.02	0.94	-4.92	2.59	-1.22	5.61
Adolescence	Psychological Wellbeing (16 yr)	Child	1555	16.47	0.27	0.55	0.09	0.21	0.82	-0.19	2.98
Adolescence	Subjective Wellbeing (16 yr)	Child	1373	16.47	0.27	0.61	0.11	0.08	0.86	-0.78	3.94
Adolescence	Life Satisfaction Family (16 yr)	Child	1712	16.47	0.27	4.90	0.92	1.00	6.00	-1.23	4.82
Adolescence	Life Satisfaction Friends (16 yr)	Child	1715	16.47	0.27	5.07	0.75	1.40	6.00	-1.10	4.31
Adolescence	Life Satisfaction Living Env (16 yr)	Child	1717	16.47	0.27	4.11	1.03	1.00	6.00	-0.47	2.86
Adolescence	Life Satisfaction School (16 yr)	Child	1715	16.47	0.27	4.29	1.01	1.00	6.00	-0.68	3.18
Adolescence	Life Satisfaction Self (16 yr)	Child	1716	16.47	0.27	4.73	0.78	1.25	6.00	-0.95	4.30
Adolescence	Life Satisfaction Total (16 yr)	Child	1713	16.47	0.27	4.64	0.61	2.19	6.00	-0.65	3.54
Adolescence	Hopefulness Agency (16 yr)	Child	1714	16.47	0.27	4.87	0.74	1.00	6.00	-1.15	5.40
Adolescence	Hopefulness Pathways (16 yr)	Child	1714	16.47	0.27	4.56	0.82	1.00	6.00	-0.65	3.64
Adolescence	Hopefulness Total (16 yr)	Child	1714	16.47	0.27	4.72	0.72	1.00	6.00	-0.90	4.58
Adolescence	Subjective Happiness (16 yr)	Child	1716	16.47	0.27	5.27	1.12	1.00	7.00	-0.78	3.44
Adolescence	Gratitude (16 yr)	Child	1716	16.47	0.27	5.81	0.84	1.00	7.00	-0.83	4.01
Adolescence	Curiosity Explore (16 yr)	Child	1710	16.47	0.27	4.82	1.00	1.00	7.00	-0.23	3.04
Adolescence	Curiosity Flow (16 yr)	Child	1708	16.47	0.27	4.61	1.12	1.00	7.00	-0.16	2.80
Adolescence	Curiosity Total (16 yr)	Child	1710	16.47	0.27	4.73	0.89	1.43	7.00	-0.18	2.92
Adolescence	Ambition (16 yr)	Child	1537	16.47	0.27	3.92	0.67	1.00	5.00	-0.44	3.08
Adolescence	GRIT Consistency (16 yr)	Child	1563	16.47	0.27	2.89	0.81	1.00	5.00	0.04	2.82
Adolescence	GRIT Perseverance (16 yr)	Child	1538	16.47	0.27	3.77	0.60	1.50	5.00	-0.22	3.06
Adolescence	GRIT Total (16 yr)	Child	1562	16.47	0.27	3.32	0.58	1.00	5.00	0.04	3.40
Adolescence	Optimism LOT-R (16 yr)	Child	1560	16.47	0.27	3.25	0.70	1.00	5.00	-0.25	3.36
Adolescence	Academic Self-Concept (16 yr)	Child	1537	16.47	0.27	3.55	0.62	1.10	5.00	-0.29	3.05
Adulthood	Self-Control (21 yr)	Child	2753	22.31	0.91	9.30	4.06	0.00	24.00	0.41	2.85
Adulthood	Future Consequences (21 yr)	Child	2752	22.31	0.91	2.44	0.91	1.00	5.00	0.44	2.50
Adulthood	GOALS Fulfilment (21 yr)	Child	2848	22.31	0.91	10.22	2.84	0.00	16.00	-0.40	2.91
Adulthood	GOALS Relationships (21 yr)	Child	2848	22.31	0.91	16.02	3.43	0.00	20.00	-1.30	5.20
Adulthood	Purpose in Life (21 yr)	Child	2846	22.31	0.91	3.49	0.80	1.00	5.00	-0.57	3.07
Adulthood	Ambition (21 yr)	Child	2637	22.31	0.91	13.82	3.60	2.00	20.00	-0.30	2.61
Adulthood	Depression (21 yr)	Child	2798	22.31	0.91	4.38	4.15	0.00	16.00	1.01	3.20
Adulthood	Depression (26 yr)	Child	2502	26.46	0.93	6.78	6.28	0.00	26.00	1.01	3.27
Adulthood	Quality of Life (26 yr)	Child	2348	26.46	0.93	4.09	0.93	1.00	6.00	-0.49	3.30
General Cognitive Ability (g)	Cross Time	Cross Rater	5313	NA	NA	-0.03	0.37	-1.34	1.06	-0.14	2.95
Verbal Ability	Cross Time	Cross Rater	5313	NA	NA	-0.04	0.41	-1.44	1.51	-0.07	2.97
Nonverbal Ability	Cross Time	Cross Rater	5313	NA	NA	-0.02	0.41	-1.78	1.27	-0.32	3.25
ARBQ Shyness	Cross Time	Cross Rater	5313	NA	NA	0.01	0.45	-0.79	2.07	0.83	3.71
ARBQ Fear	Cross Time	Cross Rater	5313	NA	NA	0.02	0.34	-0.51	1.49	0.91	3.80
ARBQ Obsessive-Compulsive	Cross Time	Cross Rater	5313	NA	NA	-0.02	0.42	-0.72	1.96	0.82	3.66
ARBQ Negative Affect	Cross Time	Cross Rater	5313	NA	NA	0.00	0.30	-0.45	1.97	1.44	6.55
ARBQ Negative Cognition	Cross Time	Cross Rater	5313	NA	NA	-0.01	0.29	-0.48	1.46	0.98	4.18
ARBQ Anxiety Total	Cross Time	Cross Rater	5313	NA	NA	0.00	0.52	-1.16	2.99	0.82	4.13
Conners Inattention	Cross Time	Cross Rater	5313	NA	NA	-0.02	0.56	-0.85	2.83	1.37	5.69
Conners Inattention	Cross Time	Parent	5313	NA	NA	-0.02	0.56	-0.80	2.90	1.44	5.96
Conners Hyperactivity-Impulsivity	Cross Time	Cross Rater	5313	NA	NA	-0.01	0.60	-0.83	3.27	1.60	6.48
Conners Hyperactivity-Impulsivity	Cross Time	Parent	5313	NA	NA	-0.01	0.61	-0.80	3.42	1.64	6.63
Conners Total	Cross Time	Cross Rater	5313	NA	NA	-0.02	0.61	-0.92	3.26	1.51	6.32
Conners Total	Cross Time	Parent	5313	NA	NA	-0.02	0.62	-0.89	3.25	1.56	6.49
SDQ Conduct	Cross Time	Cross Rater	5313	NA	NA	-0.01	0.34	-0.67	2.05	1.06	4.87
SDQ Conduct	Cross Time	Parent	5313	NA	NA	-0.01	0.37	-0.73	2.21	0.97	4.54
SDQ Conduct	Cross Time	Teacher	5313	NA	NA	0.00	0.42	-0.41	3.30	2.82	13.86
SDQ Conduct	Cross Time	Child	5313	NA	NA	0.00	0.32	-0.69	2.09	1.10	5.70
SDQ Emotion	Cross Time	Cross Rater	5313	NA	NA	0.00	0.23	-0.41	1.28	0.87	3.90
SDQ Emotion	Cross Time	Parent	5313	NA	NA	0.00	0.27	-0.45	1.61	1.00	4.26
SDQ Emotion	Cross Time	Teacher	5313	NA	NA	0.00	0.29	-0.42	1.83	1.61	6.63
SDQ Emotion	Cross Time	Child	5313	NA	NA	0.00	0.29	-0.56	1.13	0.70	3.54
SDQ Hyperactivity	Cross Time	Cross Rater	5313	NA	NA	0.00	0.37	-0.75	1.48	0.72	3.34
SDQ Hyperactivity	Cross Time	Parent	5313	NA	NA	0.00	0.41	-0.82	1.59	0.72	3.32
SDQ Hyperactivity	Cross Time	Teacher	5313	NA	NA	0.00	0.54	-0.90	2.16	1.09	4.22
SDQ Hyperactivity	Cross Time	Child	5313	NA	NA	-0.01	0.30	-0.80	1.29	0.33	3.54
SDQ Peer Problems	Cross Time	Cross Rater	5313	NA	NA	-0.02	0.25	-0.42	1.50	1.45	6.14
SDQ Peer Problems	Cross Time	Parent	5313	NA	NA	-0.03	0.28	-0.44	1.84	1.56	6.68
SDQ Peer Problems	Cross Time	Teacher	5313	NA	NA	-0.01	0.30	-0.34	2.43	2.21	10.47
SDQ Peer Problems	Cross Time	Child	5313	NA	NA	0.00	0.26	-0.52	1.36	1.05	5.30
SDQ Prosocial	Cross Time	Cross Rater	5313	NA	NA	0.00	0.35	-1.42	0.74	-0.69	3.35
SDQ Prosocial	Cross Time	Parent	5313	NA	NA	0.01	0.38	-1.73	0.70	-0.73	3.43
SDQ Prosocial	Cross Time	Teacher	5313	NA	NA	0.00	0.37	-1.85	0.70	-0.71	3.85
SDQ Prosocial	Cross Time	Child	5313	NA	NA	0.00	0.29	-1.40	0.66	-0.60	3.92
SDQ Total Problems	Cross Time	Cross Rater	5313	NA	NA	-0.01	0.42	-0.89	2.08	0.86	4.03
SDQ Total Problems	Cross Time	Parent	5313	NA	NA	-0.01	0.45	-0.98	2.04	0.82	3.88
SDQ Total Problems	Cross Time	Teacher	5313	NA	NA	-0.01	0.50	-0.87	2.97	1.34	5.66
SDQ Total Problems	Cross Time	Child	5313	NA	NA	-0.01	0.34	-0.87	1.78	0.65	4.12
Socioeconomic Status	SES (Birth)	Parent	4960	NA	NA	-0.04	0.99	-2.52	2.53	0.14	2.25
Socioeconomic Status	SES (Age 7)	Parent	4014	NA	NA	-0.02	0.98	-2.50	2.05	-0.10	2.16
Socioeconomic Status	SES (Age 16)	Parent	1814	NA	NA	-0.05	0.99	-2.85	1.76	-0.35	2.31
Socioeconomic Status	SES (Age 21)	Child	3116	NA	NA	-0.04	0.99	-2.98	1.82	-0.44	2.35
Polygenic g Score	Polygenic g Score	N/A	5313	NA	NA	99.13	14.96	52.17	148.30	0.12	2.97
Dizygotic Twin
g	2 yr	Child	3955	2.04	0.15	0.05	0.97	-3.11	2.72	-0.04	2.46
g	3 yr	Child	3844	3.00	0.09	0.06	0.98	-3.62	2.88	-0.24	2.94
g	4 yr	Child	5772	4.02	0.14	0.09	0.96	-4.47	2.55	-0.65	3.75
g	7 yr	Child	4104	7.11	0.27	0.08	0.99	-3.38	4.84	-0.16	3.35
g	9 yr	Child	2743	9.01	0.28	0.04	0.98	-3.18	2.19	-0.55	2.83
g	10 yr	Child	2187	10.06	0.29	0.07	0.96	-3.54	2.98	-0.28	3.12
g	12 yr	Child	3829	11.25	0.70	0.07	0.98	-3.59	3.04	-0.29	3.06
g	14 yr	Child	2439	14.07	0.58	0.01	1.02	-4.12	3.11	-0.35	3.21
g	16 yr	Child	2071	16.48	0.28	0.03	0.99	-2.86	4.06	0.30	3.20
g	25 yr	Child	2001	24.77	0.86	26.01	6.74	5.00	39.00	-0.49	2.61
verbal ability	2 yr	Child	4005	2.04	0.15	0.05	0.98	-1.74	1.83	0.02	1.96
verbal ability	3 yr	Child	3911	3.00	0.09	0.09	0.97	-2.41	2.06	-0.27	2.68
verbal ability	4 yr	Child	5808	4.02	0.14	0.09	0.94	-3.13	1.49	-0.85	3.33
verbal ability	7 yr	Child	4107	7.11	0.27	0.07	1.00	-3.04	5.90	0.12	3.74
verbal ability	9 yr	Child	2806	9.01	0.28	0.04	0.98	-3.22	2.51	-0.27	2.76
verbal ability	10 yr	Child	2226	10.06	0.29	0.05	0.97	-3.59	2.90	-0.11	2.69
verbal ability	12 yr	Child	4292	11.25	0.70	203.44	38.42	54.95	358.75	0.13	3.97
verbal ability	16 yr	Child	2314	16.48	0.28	15.55	4.29	4.34	33.00	0.56	3.65
verbal ability	25 yr	Child	2003	24.77	0.86	13.37	3.77	1.00	20.00	-0.44	2.63
nonverbal ability	2 yr	Child	4005	2.04	0.15	0.02	0.97	-3.75	2.88	-0.15	2.86
nonverbal ability	3 yr	Child	4113	3.00	0.09	0.03	0.98	-4.25	3.13	-0.19	3.09
nonverbal ability	4 yr	Child	5951	4.02	0.14	0.06	0.98	-4.52	2.84	-0.28	3.39
nonverbal ability	7 yr	Child	4137	7.11	0.27	0.07	0.98	-3.58	2.74	-0.31	2.89
nonverbal ability	9 yr	Child	2747	9.01	0.28	0.03	0.99	-3.68	1.31	-0.81	2.73
nonverbal ability	10 yr	Child	2208	10.06	0.29	0.07	0.96	-3.67	2.37	-0.53	3.45
nonverbal ability	12 yr	Child	4568	11.25	0.70	67.72	14.33	9.00	95.00	-0.78	3.28
nonverbal ability	16 yr	Child	2087	16.48	0.28	13.98	3.67	4.12	28.00	0.44	3.51
nonverbal ability	25 yr	Child	2011	24.77	0.86	12.61	3.75	1.00	20.00	-0.49	2.65
Early Verbal Abilities	MB-CDI Vocabulary (2 yr)	Child	4039	2.04	0.15	49.53	24.53	0.00	100.00	0.24	2.30
Early Verbal Abilities	Word Use (2 yr)	Child	4040	2.04	0.15	4.09	1.22	0.00	5.00	-1.25	3.67
Early Verbal Abilities	Sentence Complexity (2 yr)	Child	4029	2.04	0.15	1.03	0.77	0.00	2.00	-0.05	1.70
Early Verbal Abilities	MB-CDI Vocabulary (3 yr)	Child	3911	3.00	0.09	49.09	24.88	0.00	100.00	0.18	2.38
Early Verbal Abilities	Word Use (3 yr)	Child	3912	3.00	0.09	7.53	2.82	0.00	12.00	-0.61	2.91
Early Verbal Abilities	Sentence Complexity (3 yr)	Child	3912	3.00	0.09	2.52	1.06	0.00	4.00	-0.48	2.85
Early Verbal Abilities	MB-CDI Vocabulary (4 yr)	Child	5906	4.02	0.14	30.36	9.38	0.00	48.00	0.03	2.63
Early Verbal Abilities	Picture Vocabulary (4 yr)	Child	5906	4.02	0.14	6.68	1.37	0.00	8.00	-1.34	5.51
Early Verbal Abilities	Sentence Complexity (4 yr)	Child	5867	4.02	0.14	1.61	0.68	0.00	2.00	-1.47	3.71
Childhood Verbal Abilities	Vocabulary (7 yr)	Child	4125	7.11	0.27	13.51	4.20	0.00	36.00	-0.04	3.41
Childhood Verbal Abilities	Similarities (7 yr)	Child	4121	7.11	0.27	6.61	2.97	0.00	21.00	0.22	4.00
Childhood Verbal Abilities	TOWRE Reading (7 yr)	Child	4073	7.11	0.27	0.06	0.98	-2.16	2.67	-0.01	2.32
Childhood Verbal Abilities	Non-Word Recognition (7 yr)	Child	1429	7.11	0.27	7.82	1.89	1.00	12.00	-0.35	3.03
Childhood Verbal Abilities	Words/Vocabulary (9 yr)	Child	2829	9.01	0.28	27.01	5.75	6.00	40.00	-0.45	2.85
Childhood Verbal Abilities	General Knowledge (9 yr)	Child	2807	9.01	0.28	11.95	2.76	1.00	18.00	-0.21	2.86
Childhood Verbal Abilities	Vocabulary (10 yr)	Child	2238	10.06	0.29	41.17	6.85	19.51	59.00	-0.20	2.49
Childhood Verbal Abilities	PIAT Reading (10 yr)	Child	2493	10.06	0.29	53.20	9.37	21.25	80.00	-0.19	2.87
Childhood Verbal Abilities	Author Recognition (10 yr)	Child	2197	10.06	0.29	8.01	3.81	-2.00	20.00	0.44	3.10
Childhood Verbal Abilities	General Knowledge (10 yr)	Child	2240	10.06	0.29	21.06	3.48	9.00	30.00	-0.07	2.50
Childhood Verbal Abilities	Vocabulary (12 yr)	Child	4022	11.25	0.70	43.10	6.28	24.50	59.00	-0.45	2.81
Childhood Verbal Abilities	TOAL Language (12 yr)	Child	3759	11.25	0.70	21.47	6.36	9.00	35.00	0.16	2.33
Childhood Verbal Abilities	PIAT Reading (12 yr)	Child	4887	11.25	0.70	61.36	7.96	29.50	80.00	-0.31	2.64
Childhood Verbal Abilities	Yes/No Reading Fluency (12 yr)	Child	4795	11.25	0.70	58.75	13.33	18.00	98.00	0.21	3.10
Childhood Verbal Abilities	TOWRE Reading (12 yr)	Child	4078	11.25	0.70	0.02	0.99	-4.55	2.42	-0.62	3.63
Childhood Verbal Abilities	Author Recognition (12 yr)	Child	4024	11.25	0.70	9.24	3.83	-4.00	21.00	0.00	2.85
Childhood Verbal Abilities	Figurative Language (12 yr)	Child	4116	11.25	0.70	6.28	2.54	0.00	11.00	-0.22	2.40
Childhood Verbal Abilities	General Knowledge (12 yr)	Child	4283	11.25	0.70	22.06	3.39	9.50	30.00	-0.21	2.35
Adolescence Verbal Abilities	Vocabulary (14 yr)	Child	2932	14.07	0.58	41.36	5.15	17.00	53.00	-0.69	3.50
Adolescence Verbal Abilities	Vocabulary (16 yr)	Child	2314	16.48	0.28	15.55	4.29	4.34	33.00	0.56	3.65
Early Adulthood Verbal Abilities	Vocabulary (25 yr)	Child	2105	24.77	0.86	6.29	1.38	0.00	8.00	-1.09	4.80
Early Adulthood Verbal Abilities	Missing Letter (25 yr)	Child	2018	24.77	0.86	3.51	1.69	0.00	6.00	-0.39	2.19
Early Adulthood Verbal Abilities	Verbal Analogies (25 yr)	Child	2011	24.77	0.86	3.49	1.69	0.00	6.00	-0.18	2.03
Early Nonverbal Abilities	Total PARCA (2 yr)	Child	4074	2.04	0.15	0.05	0.95	-3.66	2.81	-0.18	2.85
Early Nonverbal Abilities	Parent-Report PARCA (2 yr)	Child	4046	2.04	0.15	18.32	3.25	1.00	26.00	-0.42	3.36
Early Nonverbal Abilities	Parent-Admin PARCA (2 yr)	Child	4033	2.04	0.15	-0.01	0.95	-2.65	2.74	0.00	2.64
Early Nonverbal Abilities	Drawing Test (2 yr)	Child	4041	2.04	0.15	1.87	0.93	0.00	4.00	0.69	2.55
Early Nonverbal Abilities	Matching Test (2 yr)	Child	3959	2.04	0.15	3.82	1.99	0.00	8.00	-0.06	2.37
Early Nonverbal Abilities	Block Test (2 yr)	Child	3975	2.04	0.15	7.85	2.85	0.00	12.00	-0.28	2.28
Early Nonverbal Abilities	Folding Test (2 yr)	Child	3835	2.04	0.15	1.17	0.82	0.00	2.00	-0.31	1.57
Early Nonverbal Abilities	Copy Test (2 yr)	Child	3900	2.04	0.15	3.94	2.37	0.00	8.00	0.17	1.93
Early Nonverbal Abilities	Total PARCA (3 yr)	Child	4176	3.00	0.09	0.03	0.97	-4.16	2.68	-0.31	3.13
Early Nonverbal Abilities	Parent-Report PARCA (3 yr)	Child	4145	3.00	0.09	14.01	3.15	0.00	22.00	-0.18	2.94
Early Nonverbal Abilities	Parent-Admin PARCA (3 yr)	Child	4144	3.00	0.09	0.55	0.16	0.00	0.95	-0.49	3.09
Early Nonverbal Abilities	Odd One Out (3 yr)	Child	4139	3.00	0.09	9.15	3.05	0.00	14.00	-0.77	3.38
Early Nonverbal Abilities	Drawing Test (3 yr)	Child	4117	3.00	0.09	2.64	1.26	0.00	9.00	0.40	4.15
Early Nonverbal Abilities	Matching Test (3 yr)	Child	4114	3.00	0.09	8.45	3.03	0.00	14.00	-0.49	2.84
Early Nonverbal Abilities	Total PARCA (4 yr)	Child	6021	4.02	0.14	0.06	0.97	-4.41	2.85	-0.32	3.34
Early Nonverbal Abilities	Parent-Report PARCA (4 yr)	Child	5983	4.02	0.14	6.66	2.06	0.00	12.00	-0.20	2.92
Early Nonverbal Abilities	Parent-Admin PARCA (4 yr)	Child	5927	4.02	0.14	0.58	0.13	0.00	0.94	-0.34	3.28
Early Nonverbal Abilities	Odd One Out (4 yr)	Child	5990	4.02	0.14	9.44	2.28	0.00	13.00	-0.75	3.66
Early Nonverbal Abilities	Drawing Test (4 yr)	Child	5934	4.02	0.14	4.89	1.62	0.00	9.00	0.02	2.82
Early Nonverbal Abilities	Draw-a-Man Test (4 yr)	Child	5829	4.02	0.14	6.87	2.79	0.00	12.00	-0.74	3.23
Early Nonverbal Abilities	Puzzle Test (4 yr)	Child	5917	4.02	0.14	5.64	2.55	0.00	12.00	0.25	2.62
Childhood Nonverbal Abilities	Conceptual Grouping (7 yr)	Child	4144	7.11	0.27	8.07	2.45	0.00	12.00	-0.35	2.40
Childhood Nonverbal Abilities	Picture Completion (7 yr)	Child	4139	7.11	0.27	10.99	3.15	0.00	21.00	-0.38	3.23
Childhood Nonverbal Abilities	Shapes Test (9 yr)	Child	2828	9.01	0.28	17.89	4.43	0.00	23.00	-0.86	2.93
Childhood Nonverbal Abilities	Puzzle Test (9 yr)	Child	2754	9.01	0.28	16.17	6.05	0.00	23.00	-0.94	2.65
Childhood Nonverbal Abilities	Ravens (10 yr)	Child	2251	10.06	0.29	38.22	7.97	5.88	57.00	-0.48	3.06
Childhood Nonverbal Abilities	Picture Completion (10 yr)	Child	2239	10.06	0.29	19.69	3.86	3.00	30.00	-0.78	4.60
Childhood Nonverbal Abilities	NFER Maths (10 yr)	Child	2295	10.06	0.29	60.53	10.96	11.21	77.00	-1.12	4.11
Childhood Nonverbal Abilities	Ravens (12 yr)	Child	4146	11.25	0.70	11.22	3.24	2.12	22.00	-0.05	2.89
Childhood Nonverbal Abilities	Hidden Shapes (12 yr)	Child	4476	11.25	0.70	17.20	3.89	5.25	27.00	0.28	3.00
Childhood Nonverbal Abilities	Jigsaws (12 yr)	Child	4382	11.25	0.70	18.23	2.49	6.25	27.00	-0.07	3.35
Childhood Nonverbal Abilities	NFER Maths (12 yr)	Child	4568	11.25	0.70	68.76	13.39	13.45	95.00	-0.75	3.23
Childhood Nonverbal Abilities	Maths: Understanding Numbers (12 yr)	Child	4568	11.25	0.70	22.96	5.30	0.00	33.00	-0.78	3.50
Childhood Nonverbal Abilities	Maths: Non-Numerical Processes (12 yr)	Child	4568	11.25	0.70	16.21	4.70	1.00	25.00	-0.49	2.66
Childhood Nonverbal Abilities	Maths: Computation & Knowledge (12 yr)	Child	4568	11.25	0.70	28.55	6.32	0.00	37.00	-1.24	4.16
Adolescence Nonverbal Abilities	Ravens (14 yr)	Child	2450	14.07	0.58	14.11	3.54	2.88	27.00	0.12	3.16
Adolescence Nonverbal Abilities	Science (14 yr)	Child	2486	14.07	0.58	34.13	8.00	9.69	47.00	-0.84	3.10
Adolescence Nonverbal Abilities	Understanding Number (16 yr)	Child	1984	16.48	0.28	12.00	4.04	1.08	18.00	-0.80	3.21
Early Adulthood Nonverbal Abilities	Bricks 2D Rotation (18 yr)	Child	1309	18.64	0.33	5.79	1.59	0.00	9.00	-0.48	3.25
Early Adulthood Nonverbal Abilities	Bricks 2D Rotation & Visualisation (18 yr)	Child	1293	18.64	0.33	5.03	1.87	0.00	9.00	-0.18	2.42
Early Adulthood Nonverbal Abilities	Bricks 2D Visualisation (18 yr)	Child	1275	18.64	0.33	5.22	1.86	0.00	9.00	-0.56	3.02
Early Adulthood Nonverbal Abilities	Bricks 3D Rotation (18 yr)	Child	1275	18.64	0.33	6.49	1.67	0.00	9.00	-0.89	3.92
Early Adulthood Nonverbal Abilities	Bricks 3D Rotation & Visualisation (18 yr)	Child	1283	18.64	0.33	5.61	1.32	0.00	9.00	0.31	2.79
Early Adulthood Nonverbal Abilities	Bricks 3D Visualisation (18 yr)	Child	1274	18.64	0.33	5.65	1.96	0.00	9.00	-0.80	3.21
Early Adulthood Nonverbal Abilities	Bricks (18 yr)	Child	1221	18.64	0.33	5.70	1.09	1.67	8.17	-0.51	3.11
Early Adulthood Nonverbal Abilities	Navigation (18 yr)	Child	1145	18.64	0.33	0.80	0.11	0.34	0.97	-1.21	4.89
Early Adulthood Nonverbal Abilities	Ravens (25 yr)	Child	2013	24.77	0.86	6.40	2.26	0.00	11.00	-0.59	2.86
Early Adulthood Nonverbal Abilities	Visual Puzzles (25 yr)	Child	2065	24.77	0.86	6.16	2.03	0.00	9.00	-0.45	2.51
English Achievement	7 yr	Teacher	5004	7.11	0.27	2.15	0.55	0.00	4.00	-0.60	4.20
English Achievement	9 yr	Teacher	2382	9.03	0.29	3.04	0.66	1.00	5.00	-0.20	3.05
English Achievement	10 yr	Teacher	2512	10.09	0.29	3.42	0.71	1.00	5.00	-0.43	3.44
English Achievement	12 yr	Teacher	3504	11.51	0.67	4.39	0.92	1.00	9.00	0.47	5.50
English Achievement	16 yr	Child	5423	16.48	0.28	8.94	1.21	4.00	11.00	-0.42	3.08
English Achievement	18 yr	Child	1116	18.32	0.30	3.87	1.20	1.00	6.00	-0.04	2.51
Maths Achievement	7 yr	Teacher	4990	7.11	0.27	2.16	0.57	0.00	4.00	-0.37	3.90
Maths Achievement	9 yr	Teacher	2370	9.03	0.29	3.02	0.67	1.00	5.00	-0.24	3.29
Maths Achievement	10 yr	Teacher	2494	10.09	0.29	3.39	0.74	1.00	5.00	-0.24	3.28
Maths Achievement	12 yr	Teacher	3462	11.51	0.67	4.41	1.01	1.00	9.00	0.38	4.89
Maths Achievement	16 yr	Child	5399	16.48	0.28	8.95	1.42	4.00	11.00	-0.54	3.32
Maths Achievement	18 yr	Child	1217	18.32	0.30	4.04	1.39	1.00	6.00	-0.50	2.39
Science Achievement	9 yr	Teacher	2370	9.03	0.29	3.01	0.58	1.00	5.00	-0.15	3.99
Science Achievement	10 yr	Teacher	2503	10.09	0.29	3.38	0.65	1.00	5.00	-0.20	3.51
Science Achievement	12 yr	Teacher	3449	11.51	0.67	4.49	0.93	1.00	9.00	0.46	5.36
Science Achievement	16 yr	Child	5084	16.48	0.28	9.03	1.30	4.00	11.00	-0.40	2.99
Science Achievement	18 yr	Child	1563	18.32	0.30	3.67	1.39	1.00	6.00	-0.24	2.11
Core-Subject Achievement	7 yr	Teacher	4985	7.11	0.27	2.15	0.53	0.00	3.67	-0.57	4.25
Core-Subject Achievement	9 yr	Teacher	2358	9.03	0.29	3.03	0.59	1.00	5.00	-0.28	3.56
Core-Subject Achievement	10 yr	Teacher	2477	10.09	0.29	3.40	0.65	1.00	5.00	-0.35	3.52
Core-Subject Achievement	12 yr	Teacher	3375	11.51	0.67	4.43	0.90	1.00	9.00	0.43	5.56
Core-Subject Achievement	14 yr	Parent	2518	14.07	0.58	6.21	0.95	1.00	9.00	-0.71	4.50
Core-Subject Achievement	16 yr	Child	5454	16.48	0.28	8.93	1.22	4.00	11.00	-0.46	3.18
Core-Subject Achievement	18 yr	Child	3385	18.32	0.30	3.77	1.11	1.00	6.00	-0.24	2.52
Core-Subject Achievement	21 yr	Child	4035	22.21	0.92	0.00	1.00	-3.75	1.80	-1.39	4.34
Educational Attainment	Years of Schooling (26 yr)	Child	4671	22.21	0.92	14.20	1.89	10.00	20.00	-0.87	3.40
ARBQ Shyness	3 yr	Parent	4135	3.00	0.09	2.38	1.53	0.00	6.00	0.20	2.50
ARBQ Shyness	4 yr	Parent	5904	4.02	0.14	2.25	1.51	0.00	6.00	0.29	2.53
ARBQ Shyness	7 yr	Parent	6054	7.11	0.27	1.74	1.85	0.00	8.00	1.08	3.60
ARBQ Shyness	9 yr	Parent	2848	9.01	0.28	1.45	1.72	0.00	8.00	1.25	4.09
ARBQ Shyness	16 yr	Parent	4477	16.30	0.69	0.68	1.18	0.00	6.00	1.98	6.91
ARBQ Shyness	7 yr	Teacher	4953	7.11	0.27	1.14	1.39	0.00	6.00	1.23	3.92
ARBQ Fear	3 yr	Parent	4147	3.00	0.09	0.63	0.89	0.00	4.00	1.36	4.29
ARBQ Fear	4 yr	Parent	5918	4.02	0.14	1.18	1.25	0.00	6.00	1.11	3.99
ARBQ Fear	7 yr	Parent	6057	7.11	0.27	2.10	1.95	0.00	10.00	1.05	3.81
ARBQ Fear	9 yr	Parent	2846	9.01	0.28	1.71	1.80	0.00	10.00	1.22	4.33
ARBQ Fear	16 yr	Parent	4479	16.30	0.69	0.58	0.92	0.00	6.00	1.88	6.98
ARBQ Fear	7 yr	Teacher	4614	7.11	0.27	0.41	0.82	0.00	6.00	2.38	9.22
ARBQ OCB	4 yr	Parent	5918	4.02	0.14	2.54	1.76	0.00	8.00	0.54	2.80
ARBQ OCB	7 yr	Parent	6058	7.11	0.27	2.08	1.76	0.00	8.00	0.81	3.17
ARBQ OCB	9 yr	Parent	2845	9.01	0.28	1.01	1.23	0.00	6.00	1.19	3.81
ARBQ OCB	16 yr	Parent	4480	16.30	0.69	0.62	1.02	0.00	6.00	2.07	7.79
ARBQ OCB	7 yr	Teacher	5025	7.11	0.27	1.21	1.18	0.00	8.00	1.23	4.96
ARBQ Negative Affect	4 yr	Parent	5917	4.02	0.14	0.70	0.84	0.00	4.00	1.12	3.90
ARBQ Negative Affect	7 yr	Parent	6058	7.11	0.27	1.40	1.48	0.00	9.00	1.47	5.73
ARBQ Negative Affect	9 yr	Parent	2847	9.01	0.28	1.15	1.45	0.00	9.00	1.62	5.89
ARBQ Negative Affect	16 yr	Parent	4479	16.30	0.69	0.50	0.96	0.00	8.00	2.52	10.74
ARBQ Negative Affect	7 yr	Teacher	5040	7.11	0.27	1.08	1.56	0.00	10.00	1.82	6.39
ARBQ Negative Cognition	4 yr	Parent	5913	4.02	0.14	1.02	0.94	0.00	4.00	0.80	3.29
ARBQ Negative Cognition	7 yr	Parent	6058	7.11	0.27	2.72	2.50	0.00	12.00	1.09	3.90
ARBQ Negative Cognition	9 yr	Parent	2844	9.01	0.28	2.78	2.56	0.00	12.00	1.08	3.90
ARBQ Negative Cognition	16 yr	Parent	4479	16.30	0.69	0.98	1.56	0.00	10.00	2.19	8.66
ARBQ Negative Cognition	7 yr	Teacher	5038	7.11	0.27	2.02	2.31	0.00	12.00	1.46	5.01
ARBQ Total Anxiety	3 yr	Parent	4137	3.00	0.09	7.22	3.94	0.00	24.00	0.55	3.15
ARBQ Total Anxiety	4 yr	Parent	5907	4.02	0.14	8.86	4.73	0.00	30.00	0.71	3.44
ARBQ Total Anxiety	7 yr	Parent	6058	7.11	0.27	10.66	6.67	0.00	46.00	1.03	4.35
ARBQ Total Anxiety	9 yr	Parent	2846	9.01	0.28	8.42	6.45	0.00	38.00	1.19	4.45
ARBQ Total Anxiety	16 yr	Parent	4481	16.30	0.69	3.40	3.99	0.00	33.78	2.07	9.06
ARBQ Total Anxiety	7 yr	Teacher	5034	7.11	0.27	6.09	5.57	0.00	37.40	1.47	5.40
Inattention	8 yr	Parent	5434	7.92	0.52	5.29	5.15	0.00	27.00	1.49	5.33
Inattention	12 yr	Parent	5131	11.25	0.70	5.57	5.20	0.00	27.00	1.44	5.28
Inattention	14 yr	Parent	2928	14.07	0.58	5.18	5.24	0.00	27.00	1.45	5.20
Inattention	16 yr	Parent	4476	16.30	0.69	4.35	4.92	0.00	27.00	1.68	6.24
Inattention	21 yr	Parent	4706	22.21	0.92	4.10	4.56	0.00	27.00	1.81	7.00
Inattention	14 yr	Teacher	743	14.07	0.58	4.55	5.92	0.00	27.00	1.53	4.73
Inattention	14 yr	Child	2934	14.07	0.58	6.47	4.64	0.00	27.00	1.14	4.57
Inattention	21 yr	Child	3774	22.21	0.92	8.12	5.74	0.00	33.00	1.15	4.67
Inattention	26 yr	Child	3355	26.37	0.92	6.64	6.13	0.00	33.00	1.47	5.33
Hyper-Impuls	8 yr	Parent	5436	7.92	0.52	5.53	4.94	0.00	27.00	1.39	5.10
Hyper-Impuls	12 yr	Parent	5124	11.25	0.70	4.25	4.37	0.00	27.00	1.79	7.07
Hyper-Impuls	14 yr	Parent	2926	14.07	0.58	3.55	4.19	0.00	27.00	2.03	8.15
Hyper-Impuls	16 yr	Parent	4474	16.30	0.69	2.58	3.44	0.00	27.00	2.43	10.72
Hyper-Impuls	21 yr	Parent	4714	22.21	0.92	2.61	3.82	0.00	27.00	2.36	9.84
Hyper-Impuls	14 yr	Teacher	746	14.07	0.58	3.93	5.15	0.00	27.00	1.90	6.32
Hyper-Impuls	14 yr	Child	2933	14.07	0.58	7.58	4.38	0.00	27.00	0.96	4.13
Hyper-Impuls	21 yr	Child	3774	22.21	0.92	5.64	4.61	0.00	27.00	1.34	5.23
ADHD	8 yr	Parent	5437	7.92	0.52	10.82	9.19	0.00	54.00	1.46	5.50
ADHD	12 yr	Parent	5126	11.25	0.70	9.81	8.64	0.00	54.00	1.66	6.52
ADHD	14 yr	Parent	2930	14.07	0.58	8.74	8.48	0.00	53.00	1.71	6.65
ADHD	16 yr	Parent	4476	16.30	0.69	6.93	7.39	0.00	51.88	1.99	8.24
ADHD	21 yr	Parent	4716	22.21	0.92	6.70	7.19	0.00	54.00	1.98	8.38
ADHD	14 yr	Teacher	748	14.07	0.58	8.47	10.32	0.00	53.00	1.70	5.54
ADHD	14 yr	Child	2933	14.07	0.58	14.05	8.51	0.00	53.00	1.09	4.58
ADHD	21 yr	Child	3774	22.21	0.92	13.76	8.90	0.00	60.00	1.20	5.08
Conduct	2 yr	Parent	4048	2.04	0.15	2.22	1.47	0.00	8.00	0.77	3.68
Conduct	3 yr	Parent	4146	3.00	0.09	2.31	1.51	0.00	8.00	0.71	3.62
Conduct	4 yr	Parent	5914	4.02	0.14	2.04	1.56	0.00	10.00	0.76	3.52
Conduct	7 yr	Parent	6058	7.11	0.27	1.67	1.63	0.00	10.00	1.21	4.73
Conduct	9 yr	Parent	2840	9.01	0.28	1.31	1.47	0.00	10.00	1.47	5.86
Conduct	12 yr	Parent	5119	11.25	0.70	1.34	1.50	0.00	10.00	1.49	5.94
Conduct	16 yr	Parent	4480	16.30	0.69	1.22	1.42	0.00	10.00	1.68	6.91
Conduct	21 yr	Parent	4718	22.21	0.92	1.21	1.28	0.00	10.00	1.75	7.98
Conduct	7 yr	Teacher	5038	7.11	0.27	0.73	1.35	0.00	10.00	2.46	9.93
Conduct	9 yr	Teacher	2394	9.03	0.29	0.53	1.19	0.00	9.00	3.21	15.23
Conduct	12 yr	Teacher	4234	11.51	0.67	0.60	1.30	0.00	10.00	2.98	13.47
Conduct	12 yr	Child	5109	11.25	0.70	1.91	1.65	0.00	10.00	1.14	4.54
Conduct	16 yr	Child	4467	16.30	0.69	1.66	1.48	0.00	10.00	1.36	5.40
Conduct	21 yr	Child	4163	22.21	0.92	1.57	1.31	0.00	9.00	1.53	6.55
Conduct	26 yr	Child	3397	26.37	0.92	1.23	1.07	0.00	8.00	1.42	6.36
Emotion	2 yr	Parent	4046	2.04	0.15	0.71	0.88	0.00	4.00	1.10	3.62
Emotion	3 yr	Parent	4141	3.00	0.09	0.93	1.07	0.00	6.00	1.22	4.42
Emotion	4 yr	Parent	5915	4.02	0.14	1.39	1.45	0.00	8.00	1.18	4.29
Emotion	7 yr	Parent	6058	7.11	0.27	2.14	1.83	0.00	10.00	1.06	4.12
Emotion	9 yr	Parent	2841	9.01	0.28	1.70	1.87	0.00	10.00	1.33	4.57
Emotion	12 yr	Parent	5118	11.25	0.70	1.80	1.93	0.00	10.00	1.30	4.54
Emotion	21 yr	Parent	4715	22.21	0.92	2.32	2.27	0.00	10.00	1.07	3.58
Emotion	7 yr	Teacher	5023	7.11	0.27	1.31	1.76	0.00	10.00	1.66	5.80
Emotion	9 yr	Teacher	2396	9.03	0.29	1.37	1.84	0.00	10.00	1.58	5.40
Emotion	12 yr	Teacher	4221	11.51	0.67	1.22	1.79	0.00	10.00	1.81	6.28
Emotion	12 yr	Child	5107	11.25	0.70	2.21	2.06	0.00	10.00	1.02	3.69
Emotion	16 yr	Child	4468	16.30	0.69	2.79	2.23	0.00	10.00	0.69	2.88
Emotion	21 yr	Child	4162	22.21	0.92	3.54	2.69	0.00	10.00	0.54	2.36
Emotion	26 yr	Child	3397	26.37	0.92	2.84	2.63	0.00	10.00	0.80	2.72
Hyperactivity	2 yr	Parent	4044	2.04	0.15	2.41	1.69	0.00	6.00	0.35	2.33
Hyperactivity	3 yr	Parent	4140	3.00	0.09	2.29	1.68	0.00	6.00	0.40	2.31
Hyperactivity	4 yr	Parent	5917	4.02	0.14	3.88	2.39	0.00	10.00	0.47	2.63
Hyperactivity	7 yr	Parent	6057	7.11	0.27	3.54	2.58	0.00	10.00	0.58	2.56
Hyperactivity	9 yr	Parent	2839	9.01	0.28	3.17	2.44	0.00	10.00	0.86	3.21
Hyperactivity	12 yr	Parent	5117	11.25	0.70	2.83	2.32	0.00	10.00	0.88	3.36
Hyperactivity	16 yr	Parent	4475	16.30	0.69	2.27	2.01	0.00	10.00	1.14	4.31
Hyperactivity	21 yr	Parent	4713	22.21	0.92	2.01	2.06	0.00	10.00	1.30	4.57
Hyperactivity	7 yr	Teacher	5041	7.11	0.27	2.87	2.71	0.00	10.00	1.03	3.19
Hyperactivity	9 yr	Teacher	2391	9.03	0.29	2.55	2.46	0.00	10.00	1.12	3.66
Hyperactivity	12 yr	Teacher	4233	11.51	0.67	2.19	2.51	0.00	10.00	1.24	3.85
Hyperactivity	12 yr	Child	5108	11.25	0.70	3.59	2.32	0.00	10.00	0.43	2.58
Hyperactivity	16 yr	Child	4468	16.30	0.69	3.68	2.32	0.00	10.00	0.46	2.68
Hyperactivity	21 yr	Child	4161	22.21	0.92	3.34	2.20	0.00	10.00	0.46	2.63
Hyperactivity	26 yr	Child	3397	26.37	0.92	2.97	2.17	0.00	10.00	0.63	2.91
Peer Problems	2 yr	Parent	3985	2.04	0.15	1.16	0.98	0.00	6.00	0.70	3.23
Peer Problems	3 yr	Parent	4101	3.00	0.09	1.07	0.97	0.00	6.00	0.83	3.54
Peer Problems	4 yr	Parent	5907	4.02	0.14	1.55	1.55	0.00	9.00	1.13	4.20
Peer Problems	7 yr	Parent	6058	7.11	0.27	1.05	1.48	0.00	10.00	1.94	7.40
Peer Problems	9 yr	Parent	2840	9.01	0.28	1.15	1.60	0.00	10.00	1.87	6.90
Peer Problems	12 yr	Parent	5118	11.25	0.70	1.14	1.57	0.00	10.00	1.90	7.32
Peer Problems	21 yr	Parent	4713	22.21	0.92	1.36	1.74	0.00	10.00	1.61	5.67
Peer Problems	7 yr	Teacher	5036	7.11	0.27	1.08	1.50	0.00	10.00	1.76	6.44
Peer Problems	9 yr	Teacher	2399	9.03	0.29	0.86	1.49	0.00	9.00	2.39	9.56
Peer Problems	12 yr	Teacher	4229	11.51	0.67	1.07	1.62	0.00	10.00	1.97	7.38
Peer Problems	12 yr	Child	5109	11.25	0.70	1.37	1.60	0.00	10.00	1.67	6.41
Peer Problems	16 yr	Child	4468	16.30	0.69	1.57	1.51	0.00	10.00	1.31	5.07
Peer Problems	21 yr	Child	4162	22.21	0.92	2.14	1.79	0.00	10.00	0.91	3.70
Peer Problems	26 yr	Child	3397	26.37	0.92	2.08	1.71	0.00	10.00	0.85	3.59
Prosocial	2 yr	Parent	4022	2.04	0.15	6.56	2.17	0.00	10.00	-0.35	2.62
Prosocial	3 yr	Parent	4138	3.00	0.09	7.42	1.88	0.00	10.00	-0.46	2.72
Prosocial	4 yr	Parent	5917	4.02	0.14	7.41	1.86	0.00	10.00	-0.41	2.66
Prosocial	7 yr	Parent	6058	7.11	0.27	8.13	1.79	0.00	10.00	-0.94	3.51
Prosocial	9 yr	Parent	2846	9.01	0.28	8.26	1.73	1.00	10.00	-1.01	3.66
Prosocial	12 yr	Parent	5133	11.25	0.70	8.52	1.66	0.00	10.00	-1.27	4.68
Prosocial	16 yr	Parent	4480	16.30	0.69	8.24	1.94	0.00	10.00	-1.15	3.90
Prosocial	21 yr	Parent	4719	22.21	0.92	8.14	2.00	0.00	10.00	-1.24	4.22
Prosocial	7 yr	Teacher	5035	7.11	0.27	7.34	2.36	0.00	10.00	-0.62	2.69
Prosocial	9 yr	Teacher	2396	9.03	0.29	7.55	2.27	0.00	10.00	-0.74	2.77
Prosocial	12 yr	Teacher	4201	11.51	0.67	8.00	2.10	0.00	10.00	-0.97	3.34
Prosocial	12 yr	Child	5110	11.25	0.70	7.46	1.89	0.00	10.00	-0.46	2.58
Prosocial	16 yr	Child	4468	16.30	0.69	7.14	1.92	0.00	10.00	-0.41	2.63
Prosocial	21 yr	Child	4163	22.21	0.92	7.67	1.87	0.00	10.00	-0.75	3.08
Prosocial	26 yr	Child	3397	26.37	0.92	7.75	1.91	0.00	10.00	-0.75	3.15
SDQ Total Problems	2 yr	Parent	4052	2.04	0.15	6.49	3.21	0.00	20.57	0.53	3.12
SDQ Total Problems	3 yr	Parent	4144	3.00	0.09	6.54	3.42	0.00	22.00	0.66	3.46
SDQ Total Problems	4 yr	Parent	5916	4.02	0.14	8.87	4.66	0.00	31.00	0.71	3.47
SDQ Total Problems	7 yr	Parent	6058	7.11	0.27	8.39	5.13	0.00	34.00	0.92	3.99
SDQ Total Problems	9 yr	Parent	2840	9.01	0.28	7.34	5.23	0.00	37.00	1.13	4.45
SDQ Total Problems	12 yr	Parent	5119	11.25	0.70	7.10	5.22	0.00	34.00	1.22	4.88
SDQ Total Problems	16 yr	Parent	4480	16.30	0.69	3.80	3.23	0.00	23.00	1.32	5.34
SDQ Total Problems	21 yr	Parent	4717	22.21	0.92	6.90	5.14	0.00	35.00	1.15	4.48
SDQ Total Problems	7 yr	Teacher	5041	7.11	0.27	6.00	5.20	0.00	35.00	1.23	4.40
SDQ Total Problems	9 yr	Teacher	2399	9.03	0.29	5.30	4.91	0.00	32.00	1.44	5.38
SDQ Total Problems	12 yr	Teacher	4232	11.51	0.67	5.07	5.14	0.00	36.00	1.58	5.97
SDQ Total Problems	12 yr	Child	5108	11.25	0.70	9.09	5.45	0.00	34.00	0.82	3.77
SDQ Total Problems	16 yr	Child	4468	16.30	0.69	9.70	5.10	0.00	33.00	0.67	3.43
SDQ Total Problems	21 yr	Child	4162	22.21	0.92	10.59	5.79	0.00	37.00	0.69	3.31
SDQ Total Problems	26 yr	Child	3397	26.37	0.92	9.13	5.78	0.00	34.00	0.77	3.25
Height	birth	Parent/Child	3606	1.77	1.08	47.70	4.62	27.00	62.00	-1.07	5.66
Height	7 yr	Parent/Child	4397	7.11	0.27	122.91	6.39	97.00	146.00	-0.03	4.07
Height	12 yr	Parent/Child	4355	11.25	0.70	146.70	8.46	122.00	180.00	0.12	3.05
Height	14 yr	Parent/Child	2338	14.07	0.58	163.72	8.80	135.00	195.00	0.07	3.22
Height	16 yr	Parent/Child	1842	16.48	0.28	170.58	9.43	145.00	195.00	0.10	2.54
Height	21 yr	Parent/Child	4069	22.21	0.92	171.59	10.19	140.00	201.00	0.19	2.46
Height	26 yr	Parent/Child	3668	26.37	0.92	171.04	9.85	145.00	201.00	0.24	2.50
BMI	birth (weight)	Parent/Child	7428	1.77	1.08	2552.02	519.85	680.00	4220.00	-0.29	3.22
BMI	3 yr	Parent/Child	3080	3.00	0.09	16.11	1.93	10.10	25.50	1.01	5.83
BMI	4 yr	Parent/Child	4435	4.02	0.14	15.82	1.93	10.10	26.20	0.97	5.82
BMI	7 yr	Parent/Child	4397	7.11	0.27	15.67	2.15	8.40	26.50	0.97	5.78
BMI	12 yr	Parent/Child	4355	11.25	0.70	17.75	3.04	10.60	33.90	1.18	5.09
BMI	14 yr	Parent/Child	2338	14.07	0.58	19.47	2.96	12.00	33.50	0.96	4.66
BMI	16 yr	Parent/Child	1842	16.48	0.28	21.00	3.23	14.00	37.80	1.17	5.32
BMI	21 yr	Parent/Child	3897	22.21	0.92	23.46	4.48	13.60	51.20	1.49	6.33
BMI	26 yr	Parent/Child	3622	26.37	0.92	24.85	5.28	13.80	49.90	1.39	5.35
GCSE	GCSE Humanities	Child	5189	16.48	0.28	8.95	1.36	4.00	11.00	-0.66	3.28
GCSE	GCSE Language	Child	3295	16.48	0.28	8.83	1.43	4.00	11.00	-0.40	2.79
A/AS-Level	AL Technology	Child	597	18.32	0.30	3.58	1.29	1.00	6.00	-0.02	2.33
A/AS-Level	AL Humanities	Child	2710	18.32	0.30	3.79	1.15	1.00	6.00	-0.29	2.63
A/AS-Level	AL Language	Child	379	18.32	0.30	3.81	1.27	1.00	6.00	-0.47	2.59
A/AS-Level	AL Vocational	Child	828	18.32	0.30	3.57	1.23	1.00	6.00	-0.16	2.42
Home Environment	Literacy Environment (10 yr)	Child	2338	10.06	0.29	2.56	0.62	1.00	4.00	-0.15	2.44
Home Environment	Maths Environment (10 yr)	Child	2338	10.06	0.29	2.81	0.68	1.00	4.00	-0.42	2.67
Home Environment	Literacy Environment (12 yr)	Child	3325	11.25	0.70	2.63	0.57	1.00	4.00	-0.17	2.50
Home Environment	Maths Environment (12 yr)	Child	4274	11.25	0.70	2.70	0.72	1.00	4.00	-0.28	2.39
PISA Outcomes	PISA Homework Behaviour and Feedback (16 yr)	Child	2228	16.48	0.28	9.45	2.31	1.00	15.00	-0.34	3.10
PISA Outcomes	PISA Attitudes to School (16 yr)	Child	2249	16.48	0.28	3.24	0.59	1.00	4.00	-0.76	3.47
PISA Outcomes	PISA Maths Self-Efficacy (16 yr)	Child	2237	16.48	0.28	17.74	5.44	0.00	24.00	-0.90	3.26
PISA Outcomes	PISA Maths Interest (16 yr)	Child	2238	16.48	0.28	2.52	0.94	1.00	4.00	-0.05	1.99
PISA Outcomes	PISA Time on Maths (16 yr)	Child	2218	16.48	0.28	4.45	1.69	0.00	12.00	0.51	4.44
SPAA Scales	Spatial Abilities (18 yr)	Child	1333	18.64	0.33	3.66	0.62	1.38	5.00	-0.44	3.19
SPAA Scales	Spatial Anxiety (18 yr)	Child	1334	18.64	0.33	2.02	0.67	1.00	5.00	0.83	3.50
SPAA Scales	Maths Anxiety (18 yr)	Child	1334	18.64	0.33	2.30	1.00	1.00	5.00	0.68	2.65
Financial Outcomes	Financial Wellbeing (21 yr)	Child	4043	26.37	0.92	3.67	0.82	1.00	5.00	-0.62	3.25
Financial Outcomes	Financial Products (21 yr)	Child	4045	26.37	0.92	1.39	0.68	0.00	4.00	0.56	3.17
Financial Outcomes	Money Attitudes (21 yr)	Child	4045	26.37	0.92	3.54	0.62	1.00	5.00	-0.34	3.08
Financial Outcomes	Economic Vulnerability (26 yr)	Child	3727	26.37	0.92	0.32	0.69	0.00	4.00	2.35	8.38
Financial Outcomes	Twin SES Composite (26 yr)	Child	3702	26.37	0.92	0.03	0.97	-5.24	2.59	-1.48	6.39
Adolescence	Psychological Wellbeing (16 yr)	Child	2078	16.48	0.28	0.55	0.09	0.20	0.81	-0.27	3.20
Adolescence	Subjective Wellbeing (16 yr)	Child	1860	16.48	0.28	0.60	0.11	0.17	0.83	-0.64	3.47
Adolescence	Life Satisfaction Family (16 yr)	Child	2350	16.48	0.28	4.78	0.95	1.00	6.00	-1.02	4.15
Adolescence	Life Satisfaction Friends (16 yr)	Child	2351	16.48	0.28	5.08	0.76	1.00	6.00	-1.27	5.10
Adolescence	Life Satisfaction Living Env (16 yr)	Child	2358	16.48	0.28	4.06	1.03	1.00	6.00	-0.47	2.91
Adolescence	Life Satisfaction School (16 yr)	Child	2353	16.48	0.28	4.27	1.02	1.00	6.00	-0.78	3.47
Adolescence	Life Satisfaction Self (16 yr)	Child	2355	16.48	0.28	4.70	0.74	1.50	6.00	-0.91	4.40
Adolescence	Life Satisfaction Total (16 yr)	Child	2350	16.48	0.28	4.60	0.61	1.95	6.00	-0.68	3.77
Adolescence	Hopefulness Agency (16 yr)	Child	2353	16.48	0.28	4.82	0.74	1.00	6.00	-1.11	5.16
Adolescence	Hopefulness Pathways (16 yr)	Child	2352	16.48	0.28	4.57	0.80	1.00	6.00	-0.64	3.77
Adolescence	Hopefulness Total (16 yr)	Child	2353	16.48	0.28	4.70	0.71	1.00	6.00	-0.85	4.51
Adolescence	Subjective Happiness (16 yr)	Child	2357	16.48	0.28	5.21	1.17	1.00	7.00	-0.81	3.34
Adolescence	Gratitude (16 yr)	Child	2352	16.48	0.28	5.79	0.85	1.83	7.00	-0.76	3.43
Adolescence	Curiosity Explore (16 yr)	Child	2350	16.48	0.28	4.89	1.02	1.00	7.00	-0.23	2.95
Adolescence	Curiosity Flow (16 yr)	Child	2346	16.48	0.28	4.70	1.13	1.00	7.00	-0.24	2.88
Adolescence	Curiosity Total (16 yr)	Child	2349	16.48	0.28	4.80	0.92	1.14	7.00	-0.26	3.07
Adolescence	Ambition (16 yr)	Child	2049	16.48	0.28	3.88	0.69	1.40	5.00	-0.52	3.12
Adolescence	GRIT Consistency (16 yr)	Child	2092	16.48	0.28	2.81	0.79	1.00	5.00	0.13	2.93
Adolescence	GRIT Perseverance (16 yr)	Child	2050	16.48	0.28	3.69	0.63	1.00	5.00	-0.19	2.92
Adolescence	GRIT Total (16 yr)	Child	2090	16.48	0.28	3.23	0.59	1.00	5.00	0.05	3.59
Adolescence	Optimism LOT-R (16 yr)	Child	2091	16.48	0.28	3.21	0.73	1.00	5.00	-0.24	3.06
Adolescence	Academic Self-Concept (16 yr)	Child	2049	16.48	0.28	3.55	0.63	1.00	5.00	-0.35	3.36
Adulthood	Self-Control (21 yr)	Child	4108	22.21	0.92	9.71	4.21	0.00	24.00	0.35	2.77
Adulthood	Future Consequences (21 yr)	Child	4103	22.21	0.92	2.47	0.93	1.00	5.00	0.41	2.39
Adulthood	GOALS Fulfilment (21 yr)	Child	4230	22.21	0.92	10.18	2.91	0.00	16.00	-0.44	3.05
Adulthood	GOALS Relationships (21 yr)	Child	4231	22.21	0.92	15.96	3.52	0.00	20.00	-1.30	5.11
Adulthood	Purpose in Life (21 yr)	Child	4228	22.21	0.92	3.44	0.81	1.00	5.00	-0.57	3.09
Adulthood	Ambition (21 yr)	Child	3796	22.21	0.92	13.75	3.64	0.00	20.00	-0.36	2.85
Adulthood	Depression (21 yr)	Child	4158	22.21	0.92	4.43	4.10	0.00	16.00	1.00	3.19
Adulthood	Depression (26 yr)	Child	3657	26.37	0.92	6.89	6.23	0.00	26.00	1.01	3.29
Adulthood	Quality of Life (26 yr)	Child	3368	26.37	0.92	4.06	0.93	1.00	6.00	-0.48	3.26
General Cognitive Ability (g)	Cross Time	Cross Rater	7614	NA	NA	0.02	0.37	-1.52	1.28	-0.20	3.17
Verbal Ability	Cross Time	Cross Rater	7614	NA	NA	0.03	0.40	-1.52	1.44	-0.17	3.14
Nonverbal Ability	Cross Time	Cross Rater	7614	NA	NA	0.02	0.41	-1.82	1.36	-0.27	3.23
ARBQ Shyness	Cross Time	Cross Rater	7614	NA	NA	-0.01	0.45	-0.80	2.02	0.86	3.66
ARBQ Fear	Cross Time	Cross Rater	7614	NA	NA	-0.02	0.33	-0.52	1.86	1.10	4.50
ARBQ Obsessive-Compulsive	Cross Time	Cross Rater	7614	NA	NA	0.01	0.45	-0.72	1.96	0.84	3.58
ARBQ Negative Affect	Cross Time	Cross Rater	7614	NA	NA	0.00	0.31	-0.45	1.76	1.44	6.00
ARBQ Negative Cognition	Cross Time	Cross Rater	7614	NA	NA	0.00	0.30	-0.49	1.62	1.13	4.58
ARBQ Anxiety Total	Cross Time	Cross Rater	7614	NA	NA	0.00	0.53	-1.15	2.71	0.93	4.29
Conners Inattention	Cross Time	Cross Rater	7614	NA	NA	0.02	0.60	-0.90	3.30	1.39	5.49
Conners Inattention	Cross Time	Parent	7614	NA	NA	0.02	0.61	-0.81	3.35	1.44	5.62
Conners Hyperactivity-Impulsivity	Cross Time	Cross Rater	7614	NA	NA	0.01	0.64	-0.84	3.72	1.76	7.34
Conners Hyperactivity-Impulsivity	Cross Time	Parent	7614	NA	NA	0.01	0.64	-0.80	3.83	1.80	7.54
Conners Total	Cross Time	Cross Rater	7614	NA	NA	0.01	0.65	-0.94	3.65	1.59	6.56
Conners Total	Cross Time	Parent	7614	NA	NA	0.01	0.65	-0.90	3.78	1.61	6.65
SDQ Conduct	Cross Time	Cross Rater	7614	NA	NA	0.01	0.36	-0.63	2.03	1.22	5.21
SDQ Conduct	Cross Time	Parent	7614	NA	NA	0.00	0.40	-0.68	2.06	1.12	4.73
SDQ Conduct	Cross Time	Teacher	7614	NA	NA	0.00	0.44	-0.41	3.96	2.77	13.14
SDQ Conduct	Cross Time	Child	7614	NA	NA	0.00	0.33	-0.71	2.66	1.18	5.87
SDQ Emotion	Cross Time	Cross Rater	7614	NA	NA	0.00	0.23	-0.42	1.20	0.92	4.02
SDQ Emotion	Cross Time	Parent	7614	NA	NA	0.00	0.28	-0.45	1.48	1.10	4.46
SDQ Emotion	Cross Time	Teacher	7614	NA	NA	0.00	0.28	-0.45	1.71	1.49	6.05
SDQ Emotion	Cross Time	Child	7614	NA	NA	0.00	0.29	-0.56	1.15	0.69	3.53
SDQ Hyperactivity	Cross Time	Cross Rater	7614	NA	NA	0.00	0.41	-0.81	1.57	0.70	3.16
SDQ Hyperactivity	Cross Time	Parent	7614	NA	NA	0.00	0.45	-0.87	1.72	0.67	3.06
SDQ Hyperactivity	Cross Time	Teacher	7614	NA	NA	0.00	0.56	-0.90	2.23	1.12	4.09
SDQ Hyperactivity	Cross Time	Child	7614	NA	NA	0.01	0.32	-0.79	1.49	0.37	3.39
SDQ Peer Problems	Cross Time	Cross Rater	7614	NA	NA	0.02	0.28	-0.42	1.85	1.51	6.43
SDQ Peer Problems	Cross Time	Parent	7614	NA	NA	0.02	0.33	-0.45	1.97	1.53	6.33
SDQ Peer Problems	Cross Time	Teacher	7614	NA	NA	0.01	0.31	-0.34	2.73	2.25	10.79
SDQ Peer Problems	Cross Time	Child	7614	NA	NA	0.00	0.26	-0.51	1.51	0.99	5.05
SDQ Prosocial	Cross Time	Cross Rater	7614	NA	NA	0.00	0.37	-2.08	0.75	-0.82	3.89
SDQ Prosocial	Cross Time	Parent	7614	NA	NA	0.00	0.39	-2.33	0.71	-0.90	4.11
SDQ Prosocial	Cross Time	Teacher	7614	NA	NA	0.00	0.37	-1.62	0.70	-0.76	3.75
SDQ Prosocial	Cross Time	Child	7614	NA	NA	0.00	0.30	-1.58	0.66	-0.55	3.63
SDQ Total Problems	Cross Time	Cross Rater	7614	NA	NA	0.01	0.45	-0.95	2.59	0.87	4.06
SDQ Total Problems	Cross Time	Parent	7614	NA	NA	0.01	0.49	-1.00	2.66	0.86	3.92
SDQ Total Problems	Cross Time	Teacher	7614	NA	NA	0.00	0.52	-0.90	3.54	1.36	5.68
SDQ Total Problems	Cross Time	Child	7614	NA	NA	0.00	0.34	-0.88	1.74	0.65	4.07
Socioeconomic Status	SES (Birth)	Parent	7189	NA	NA	0.17	1.00	-2.64	2.48	0.04	2.17
Socioeconomic Status	SES (Age 7)	Parent	5692	NA	NA	0.05	1.00	-2.79	2.05	-0.25	2.15
Socioeconomic Status	SES (Age 16)	Parent	2551	NA	NA	0.04	0.99	-2.78	1.76	-0.46	2.35
Socioeconomic Status	SES (Age 21)	Child	4732	NA	NA	0.03	1.00	-3.02	1.83	-0.54	2.54
Polygenic g Score	Polygenic g Score	N/A	7614	NA	NA	100.61	15.00	35.29	156.34	0.02	3.01
High Polygenic g Score (+3SD)
g	2 yr	Child	11	2.07	0.16	0.38	1.17	-0.95	2.35	0.62	1.94
g	3 yr	Child	9	2.98	0.09	0.27	0.87	-0.93	1.72	0.01	2.20
g	4 yr	Child	14	4.04	0.24	0.03	1.02	-2.04	1.37	-0.89	3.00
g	7 yr	Child	6	6.99	0.22	0.90	0.68	0.24	1.93	0.44	1.70
g	9 yr	Child	10	8.92	0.34	0.60	0.57	-0.22	1.52	-0.21	2.05
g	10 yr	Child	10	9.97	0.22	0.66	1.00	-1.56	1.58	-1.21	3.28
g	12 yr	Child	16	11.17	0.71	0.70	0.83	-0.76	1.93	0.10	1.85
g	14 yr	Child	14	13.85	0.50	0.50	1.03	-1.19	2.02	-0.11	1.79
g	16 yr	Child	10	16.49	0.33	0.61	1.03	-0.85	2.13	0.24	1.87
g	25 yr	Child	6	24.17	0.66	29.50	3.15	24.00	33.00	-0.84	2.65
verbal ability	2 yr	Child	11	2.07	0.16	0.15	1.01	-1.03	1.83	0.46	1.74
verbal ability	3 yr	Child	10	2.98	0.09	0.15	1.00	-1.51	2.06	0.30	2.79
verbal ability	4 yr	Child	14	4.04	0.24	0.17	0.89	-1.82	1.49	-0.86	3.13
verbal ability	7 yr	Child	6	6.99	0.22	0.66	1.03	-0.33	2.34	0.77	2.06
verbal ability	9 yr	Child	10	8.92	0.34	0.55	0.51	-0.26	1.39	0.36	2.34
verbal ability	10 yr	Child	10	9.97	0.22	0.60	0.88	-0.68	2.07	-0.02	2.10
verbal ability	12 yr	Child	18	11.17	0.71	222.40	47.86	128.22	319.30	0.44	3.09
verbal ability	16 yr	Child	10	16.49	0.33	16.73	2.97	11.50	21.00	-0.44	2.15
verbal ability	25 yr	Child	6	24.17	0.66	15.83	1.94	14.00	19.00	0.61	2.12
nonverbal ability	2 yr	Child	11	2.07	0.16	0.52	1.15	-0.63	2.71	0.94	2.48
nonverbal ability	3 yr	Child	9	2.98	0.09	0.34	0.66	-0.79	1.42	-0.11	2.36
nonverbal ability	4 yr	Child	16	4.04	0.24	-0.11	0.90	-2.29	1.10	-0.85	3.34
nonverbal ability	7 yr	Child	6	6.99	0.22	0.85	0.80	0.05	2.33	1.05	3.05
[truncated: 729 more rows]

## Sheet: B3.Reg
Table B3. Regression Results of Polygenic g Score Predicting Cognitive, Educational, and Behavioural Outcomes for Whole Sample, Sex-Stratified, and Zygosity-Stratified Samples
			Whole Sample								Female								Male								Monozygotic Twin								Dizygotic Twin
Variable Category	Variable Detail	Rater	Std. Beta	SE	Lower 95% CI	Upper 95% CI	Full Model R²	Incremental R²	Adjusted P-Value	Significance Annotation	Std. Beta	SE	Lower 95% CI	Upper 95% CI	Full Model R²	Incremental R²	Adjusted P-Value	Significance Annotation	Std. Beta	SE	Lower 95% CI	Upper 95% CI	Full Model R²	Incremental R²	Adjusted P-Value	Significance Annotation	Std. Beta	SE	Lower 95% CI	Upper 95% CI	Full Model R²	Incremental R²	Adjusted P-Value	Significance Annotation	Std. Beta	SE	Lower 95% CI	Upper 95% CI	Full Model R²	Incremental R²	Adjusted P-Value	Significance Annotation
General Cognitive Ability, Verbal Ability, and Nonverbal Ability Composite
g	2 yr	Child	0.0150069	0.0156615	-0.0134859	0.0454909	0.0679879	0.000236802	0.34914		0.0329947	0.021918	-0.00715508	0.0754865	0.032109	0.00121077	0.13323		-0.00461225	0.0226028	-0.0472775	0.0400757	0.0401559	2.26966e-05	0.839968		0.00937021	0.0263188	-0.0420683	0.061161	0.0868961	8.9368e-05	0.738377		0.010542	0.0199582	-0.0296868	0.0490665	0.0607515	0.000118714	0.595872
g	3 yr	Child	0.0479767	0.0165226	0.0157998	0.0809337	0.0306081	0.00237325	0.0039041	**	0.0488238	0.0212604	0.00598661	0.0893665	0.0140879	0.00266066	0.030544	*	0.0444206	0.0249551	-0.0055397	0.0948893	0.00901339	0.00194987	0.0814398		0.0280266	0.0265134	-0.0254607	0.0825981	0.034821	0.000788427	0.356421		0.0551909	0.0210089	0.0118986	0.0963127	0.0397251	0.00317636	0.00900167	**
g	4 yr	Child	0.0896569	0.0134183	0.0618784	0.115232	0.0194613	0.00827381	5.36464e-11	****	0.0812185	0.0173278	0.0473244	0.113117	0.0134763	0.00771275	5.62431e-06	****	0.0993241	0.0214883	0.0548676	0.138123	0.0149727	0.00904813	3.1444e-06	****	0.0764086	0.0230841	0.0310214	0.121839	0.0199867	0.00561615	0.0010889	**	0.087365	0.0167655	0.0552277	0.119306	0.0276872	0.00820066	2.73014e-07	****
g	7 yr	Child	0.230789	0.0158607	0.199454	0.260663	0.0642555	0.0538036	1.31446e-46	****	0.234831	0.0217331	0.19287	0.278095	0.069207	0.0589318	4.31042e-27	****	0.224874	0.0217957	0.185506	0.268344	0.0648905	0.0478735	3.07402e-20	****	0.207033	0.0255279	0.155739	0.254589	0.0556287	0.0441549	9.66208e-16	****	0.242585	0.0206943	0.201357	0.283883	0.0769981	0.0585589	4.61048e-31	****
g	9 yr	Child	0.23122	0.0182709	0.197217	0.265282	0.0715114	0.056505	4.77174e-34	****	0.2367	0.0228352	0.190792	0.279623	0.075241	0.0641431	1.72806e-21	****	0.22698	0.029259	0.168186	0.283781	0.0769646	0.0492256	3.25429e-14	****	0.195668	0.0299473	0.137753	0.252699	0.0512933	0.0388734	5.88598e-10	****	0.250145	0.023811	0.204157	0.294557	0.0889737	0.0671856	5.71243e-25	****
g	10 yr	Child	0.194366	0.0213332	0.150143	0.23766	0.0602235	0.038335	5.50846e-19	****	0.200373	0.0283693	0.146228	0.252499	0.0718299	0.0422757	2.68539e-12	****	0.192875	0.0328727	0.127589	0.255161	0.0566492	0.0360089	1.96593e-08	****	0.176707	0.0357654	0.103312	0.245052	0.0605321	0.0290436	2.26844e-06	****	0.198024	0.0265088	0.147377	0.251128	0.0630323	0.0411585	7.04253e-13	****
g	12 yr	Child	0.254408	0.0171065	0.218552	0.286149	0.123545	0.0656502	1.69641e-52	****	0.254917	0.0227046	0.210583	0.298354	0.120785	0.0649941	3.86717e-29	****	0.255654	0.0262927	0.204427	0.307754	0.123598	0.0681055	3.56918e-24	****	0.263369	0.0271981	0.210564	0.316511	0.136718	0.0702021	2.33492e-22	****	0.238453	0.0206589	0.200613	0.278084	0.122054	0.0573565	1.24932e-28	****
g	14 yr	Child	0.299601	0.0210339	0.25883	0.339786	0.117053	0.0973182	5.50688e-42	****	0.31556	0.0284598	0.261089	0.36928	0.119263	0.106171	2.17474e-26	****	0.282896	0.0307028	0.221869	0.342864	0.129874	0.0875862	4.54653e-17	****	0.302823	0.0316413	0.241235	0.367781	0.12165	0.0968575	1.40525e-17	****	0.299594	0.0273008	0.248905	0.353385	0.125498	0.0973951	2.36184e-25	****
g	16 yr	Child	0.318917	0.0208602	0.27702	0.358673	0.109057	0.104947	1.36401e-47	****	0.319148	0.0266153	0.265945	0.370354	0.115286	0.105401	1.0763e-28	****	0.320206	0.0319973	0.257008	0.380686	0.11797	0.104352	5.85002e-20	****	0.324123	0.0320124	0.262665	0.387691	0.122528	0.113494	2.76705e-21	****	0.315309	0.028001	0.260708	0.370955	0.110005	0.0973128	7.74746e-27	****
g	25 yr	Child	0.347811	0.0205648	0.308656	0.387114	0.158066	0.117057	3.74889e-54	****	0.346607	0.0241332	0.300686	0.394386	0.135969	0.11856	2.683e-36	****	0.356853	0.035844	0.287434	0.429636	0.150003	0.126751	2.43172e-19	****	0.342765	0.0323733	0.284069	0.411156	0.1555	0.113359	1.39562e-21	****	0.350746	0.0271181	0.29812	0.402678	0.168448	0.117331	7.26187e-33	****
verbal ability	2 yr	Child	0.0274508	0.0156068	-0.00169077	0.059721	0.0583991	0.00078269	0.086251		0.037085	0.0205595	-0.00382505	0.0762611	0.0190357	0.00152827	0.0938534		0.0176376	0.0235913	-0.0292663	0.061148	0.0287423	0.000325785	0.459715		0.000712512	0.0256005	-0.0471487	0.0510632	0.0834902	5.0969e-07	0.977641		0.0367987	0.0201408	-0.00312441	0.0755321	0.04904	0.00143216	0.0730744
verbal ability	3 yr	Child	0.0322922	0.01585	0.00197371	0.0634957	0.0188554	0.00106497	0.0543072		0.0270378	0.0214504	-0.0162824	0.068402	0.00920774	0.000778722	0.234537		0.0351443	0.024871	-0.015665	0.0828546	0.0104556	0.00123282	0.161805		0.0144938	0.0261425	-0.0357112	0.0657072	0.0260204	0.00020291	0.643041		0.0350665	0.0198917	-0.00582522	0.0728248	0.0219959	0.00130135	0.0949533
verbal ability	4 yr	Child	0.0737186	0.0135832	0.0467524	0.0989108	0.0158939	0.00565113	5.52777e-08	****	0.0591997	0.0176946	0.0249884	0.0954923	0.0103241	0.00416867	0.000868785	***	0.0897676	0.0213667	0.0470966	0.132926	0.0133328	0.00739676	2.35533e-05	****	0.0786911	0.0227515	0.0310696	0.120792	0.0200637	0.00579807	0.000902534	***	0.062494	0.0163997	0.0287495	0.0936931	0.0200533	0.00433911	0.00019294	***
verbal ability	7 yr	Child	0.238565	0.0166274	0.206127	0.269618	0.0687192	0.0560616	1.68851e-48	****	0.242104	0.0218389	0.19776	0.28574	0.0726974	0.0626098	1.0763e-28	****	0.233743	0.0243005	0.188604	0.278411	0.067892	0.0492457	9.30846e-21	****	0.20361	0.0255536	0.156478	0.254596	0.0586999	0.0413589	6.2384e-15	****	0.258127	0.0212412	0.215333	0.299889	0.0836968	0.0649577	4.26678e-34	****
verbal ability	9 yr	Child	0.177679	0.0185972	0.142264	0.215167	0.045518	0.0330762	8.64595e-21	****	0.171156	0.0243344	0.117702	0.215975	0.0419678	0.032616	1.25084e-11	****	0.185318	0.0287394	0.130852	0.244513	0.057191	0.033266	2.65843e-10	****	0.139805	0.0294922	0.0831794	0.198642	0.0341259	0.0195798	9.47077e-06	****	0.194099	0.0246154	0.147818	0.24198	0.0577694	0.0403181	1.05632e-15	****
verbal ability	10 yr	Child	0.201423	0.0215277	0.158218	0.242744	0.0616127	0.0416737	7.48922e-21	****	0.190409	0.0276833	0.133144	0.242773	0.0601826	0.0384776	2.06682e-11	****	0.216826	0.0326778	0.153563	0.280212	0.060443	0.0467709	8.94234e-11	****	0.168424	0.0350877	0.104743	0.239293	0.0595502	0.0278495	2.73512e-06	****	0.214117	0.026312	0.162577	0.265047	0.066153	0.0473349	7.42354e-15	****
verbal ability	12 yr	Child	0.229996	0.0160149	0.198282	0.261477	0.0852104	0.0545732	3.83319e-47	****	0.214796	0.0192785	0.180523	0.255586	0.0850459	0.0520979	2.05211e-25	****	0.250519	0.0252663	0.198343	0.298159	0.0932869	0.0581476	9.256e-23	****	0.198682	0.024143	0.14957	0.244	0.08017	0.0403929	1.81677e-14	****	0.246657	0.0206255	0.20804	0.288046	0.0965891	0.0626408	4.44851e-33	****
verbal ability	16 yr	Child	0.270666	0.0195577	0.231233	0.310753	0.0837382	0.0760559	3.2717e-38	****	0.264719	0.0262901	0.215427	0.314078	0.0854985	0.0732448	3.48314e-22	****	0.283428	0.0314336	0.224112	0.346501	0.0945795	0.0818807	1.51609e-17	****	0.284636	0.0288544	0.226023	0.338798	0.106377	0.0904485	1.2567e-18	****	0.255625	0.0267645	0.202637	0.308948	0.0785138	0.0635642	7.80599e-20	****
verbal ability	25 yr	Child	0.347707	0.0202887	0.308738	0.387909	0.157587	0.118467	1.3174e-54	****	0.349262	0.0249239	0.299817	0.398053	0.134962	0.120578	1.11738e-36	****	0.351966	0.0350837	0.280388	0.418193	0.150888	0.128164	1.60202e-19	****	0.367195	0.0321582	0.304613	0.425778	0.164922	0.127532	5.5424e-24	****	0.33074	0.0259972	0.281891	0.38086	0.162083	0.108304	1.54837e-30	****
nonverbal ability	2 yr	Child	-0.00600193	0.0158533	-0.0354814	0.0241495	0.0440541	3.76173e-05	0.703298		0.0140302	0.0210599	-0.0253529	0.0542795	0.0323407	0.000211312	0.517375		-0.0284423	0.0242134	-0.0729034	0.0220179	0.0328796	0.000844913	0.232534		0.0134495	0.0251148	-0.0383212	0.0640419	0.0538448	0.000186894	0.643041		-0.0239188	0.0201357	-0.0622938	0.0158696	0.0436329	0.00059637	0.244337
nonverbal ability	3 yr	Child	0.0480681	0.0159293	0.017027	0.079719	0.0313079	0.00238347	0.00280797	**	0.0478357	0.0217946	0.00550442	0.0900287	0.015668	0.00252139	0.0304482	*	0.048645	0.0229139	0.00321556	0.0915069	0.0115384	0.00236582	0.0461524	*	0.0212256	0.0260125	-0.0293299	0.0686611	0.0250057	0.000471264	0.467851		0.0636105	0.0196859	0.0277623	0.102777	0.046946	0.00410704	0.00200167	**
nonverbal ability	4 yr	Child	0.0770475	0.013393	0.0517862	0.103338	0.0139031	0.00600848	1.52861e-08	****	0.0768112	0.0182939	0.0426608	0.114404	0.012422	0.00649722	2.3588e-05	****	0.0774633	0.0208677	0.0366848	0.117496	0.011271	0.00560788	0.000191859	***	0.0466683	0.021752	0.00277773	0.0920012	0.0113776	0.00216738	0.0450239	*	0.0861839	0.0170163	0.0506588	0.117199	0.0243135	0.00758312	5.19198e-07	****
nonverbal ability	7 yr	Child	0.138722	0.0158983	0.110251	0.170375	0.0280216	0.0198727	4.71929e-18	****	0.143271	0.0220033	0.0973145	0.18436	0.035522	0.0222284	3.97968e-11	****	0.132481	0.0221236	0.0868047	0.17477	0.0294493	0.0171617	3.54045e-08	****	0.137285	0.024291	0.0878926	0.18177	0.0259016	0.0195206	1.17156e-07	****	0.136917	0.0199865	0.0984844	0.176155	0.0326986	0.0192199	4.13058e-11	****
nonverbal ability	9 yr	Child	0.21322	0.018943	0.176636	0.251143	0.0605774	0.0479502	5.22712e-29	****	0.227439	0.0243338	0.179246	0.273839	0.0689776	0.0578578	1.67191e-19	****	0.199697	0.0303824	0.143229	0.260953	0.0630736	0.0389104	1.73132e-11	****	0.189247	0.0291468	0.132172	0.245364	0.050571	0.0375294	1.04423e-09	****	0.229723	0.0244985	0.181484	0.274896	0.0719616	0.0551653	1.41916e-20	****
nonverbal ability	10 yr	Child	0.151634	0.0224884	0.107782	0.193662	0.039117	0.0234317	4.07464e-12	****	0.168005	0.0289395	0.112245	0.222138	0.0527475	0.0300468	3.65913e-09	****	0.140549	0.03477	0.06949	0.210932	0.0473981	0.0188865	4.5142e-05	****	0.150902	0.0372832	0.0794941	0.222553	0.0435073	0.021041	5.75143e-05	****	0.147805	0.0279095	0.0908409	0.202914	0.0425976	0.0231596	8.20995e-08	****
nonverbal ability	12 yr	Child	0.289948	0.0152969	0.257835	0.31855	0.114662	0.0854427	1.06929e-74	****	0.293095	0.0207537	0.25111	0.333954	0.118186	0.0905406	1.33143e-43	****	0.285539	0.023483	0.240239	0.327972	0.109294	0.0796756	2.59931e-31	****	0.281182	0.0240462	0.234416	0.327904	0.117861	0.0807813	3.16849e-27	****	0.295401	0.01878	0.259154	0.329882	0.116193	0.0875685	2.87102e-47	****
nonverbal ability	16 yr	Child	0.25157	0.0208181	0.213678	0.291263	0.0746831	0.0665237	1.24469e-30	****	0.251514	0.0270918	0.200998	0.305185	0.0846494	0.069106	2.19339e-19	****	0.25262	0.0326026	0.191623	0.320164	0.0774454	0.0630627	1.3644e-12	****	0.252152	0.032605	0.187085	0.314666	0.0857221	0.0663602	4.78044e-13	****	0.254123	0.0281428	0.199318	0.305908	0.077748	0.0664633	1.03252e-18	****
nonverbal ability	25 yr	Child	0.275245	0.0203461	0.236305	0.313946	0.104827	0.0741432	4.33213e-34	****	0.26922	0.0251108	0.221536	0.319395	0.0924486	0.0730792	9.97936e-23	****	0.29139	0.0359899	0.223289	0.359866	0.103255	0.0808725	1.27905e-12	****	0.242642	0.0322536	0.179078	0.305685	0.0983456	0.0594041	8.67515e-12	****	0.300098	0.0276767	0.246541	0.353691	0.121499	0.0849805	9.35758e-24	****
Early Verbal Abilities	MB-CDI Vocabulary (2 yr)	Child	0.00784221	0.0151229	-0.0208822	0.0389465	0.0479973	6.49278e-05	0.614315		0.0132206	0.0210713	-0.0273482	0.0560786	0.0166157	0.000196173	0.534267		0.0025268	0.0239461	-0.0450435	0.0488313	0.025317	6.72724e-06	0.911904		-0.0105138	0.0238579	-0.0576481	0.0356533	0.0773981	0.000112519	0.696096		0.0119945	0.0199894	-0.0272976	0.0487809	0.0362741	0.000154786	0.562458
Early Verbal Abilities	Word Use (2 yr)	Child	0.0384245	0.0154707	0.0066959	0.0687794	0.0349705	0.0015872	0.0142778	*	0.0459398	0.0195275	0.00830829	0.0849515	0.015868	0.00282035	0.0203555	*	0.0313423	0.0240172	-0.0138636	0.0793948	0.0155913	0.000904108	0.216112		0.0107863	0.0244608	-0.0366859	0.0561351	0.0499527	0.000116897	0.696096		0.0460349	0.019916	0.0075177	0.085958	0.0315478	0.00238899	0.0189019	*
Early Verbal Abilities	Sentence Complexity (2 yr)	Child	0.0404016	0.0147927	0.0101806	0.0691972	0.0528039	0.00168019	0.0114051	*	0.0500782	0.022315	0.00599372	0.0919809	0.0172102	0.00269111	0.0229157	*	0.0306643	0.0236212	-0.0159115	0.074887	0.0258522	0.000994801	0.198307		0.00992206	0.0258991	-0.0383839	0.0616469	0.0686931	9.98893e-05	0.696096		0.0531491	0.0202279	0.0153169	0.0932603	0.0488967	0.00292176	0.00914441	**
Early Verbal Abilities	MB-CDI Vocabulary (3 yr)	Child	-0.00963006	0.0160917	-0.0426284	0.0224181	0.00970044	9.53514e-05	0.574627		-0.0143647	0.0216348	-0.0567892	0.0278998	0.00715305	0.000221075	0.534267		-0.00562372	0.0235539	-0.0542126	0.0392401	0.00822118	3.13473e-05	0.842465		-0.023312	0.0265503	-0.0775953	0.0284023	0.0206508	0.000536161	0.423379		-0.0077795	0.020519	-0.0464458	0.0322956	0.012964	6.36736e-05	0.707243
Early Verbal Abilities	Word Use (3 yr)	Child	0.0628944	0.0163346	0.0324986	0.0944867	0.0247293	0.00410331	0.000117833	***	0.0724145	0.0207698	0.0311994	0.110812	0.0230316	0.00595443	0.000973385	***	0.0508554	0.0244424	0.00390057	0.0983349	0.0132721	0.00249485	0.0429358	*	0.0503309	0.0272547	-0.00306926	0.106708	0.0309525	0.0024914	0.069928		0.0610054	0.0204243	0.0192553	0.0996936	0.0294503	0.00401245	0.00315642	**
Early Verbal Abilities	Sentence Complexity (3 yr)	Child	0.0649298	0.0160368	0.0331854	0.0962914	0.0247921	0.00427232	8.79811e-05	****	0.0610874	0.0215743	0.0173058	0.10201	0.0176754	0.00388842	0.00772945	**	0.0654562	0.0242599	0.0213887	0.113019	0.0137269	0.00431602	0.00740355	**	0.0484085	0.0267151	-0.00432076	0.0988719	0.0314666	0.00227781	0.0810485		0.0675928	0.0198594	0.0304837	0.106367	0.0264492	0.00474619	0.00136321	**
Early Verbal Abilities	MB-CDI Vocabulary (4 yr)	Child	0.0595834	0.0138178	0.0327792	0.0861044	0.0110526	0.0036603	1.10209e-05	****	0.0487599	0.0180916	0.0127233	0.0865929	0.0112574	0.00259579	0.00772945	**	0.0714699	0.0207758	0.0296549	0.109637	0.01114	0.00496674	0.000477371	***	0.0510956	0.0219528	0.0108365	0.0943274	0.0129675	0.00254871	0.0277946	*	0.0584411	0.0167498	0.0272475	0.0906255	0.0138271	0.00362925	0.000629667	***
Early Verbal Abilities	Picture Vocabulary (4 yr)	Child	0.078474	0.0131993	0.0520896	0.10464	0.0089355	0.00642009	5.99914e-09	****	0.0964173	0.0169436	0.062815	0.127786	0.013044	0.00995461	1.63722e-07	****	0.0570274	0.0199614	0.0179351	0.0983197	0.00861763	0.00328037	0.00480057	**	0.0762298	0.0213608	0.0349543	0.117838	0.0159971	0.00561673	0.000887955	***	0.0742344	0.0166055	0.0435821	0.108401	0.0115155	0.00599243	1.10017e-05	****
Early Verbal Abilities	Sentence Complexity (4 yr)	Child	0.0644571	0.0136993	0.0390942	0.0924986	0.0143753	0.00432624	1.93209e-06	****	0.0542086	0.0169112	0.0223862	0.0869968	0.0100975	0.00354801	0.00203644	**	0.0760139	0.0211578	0.0344451	0.117595	0.0108636	0.00524552	0.00036616	***	0.0795295	0.0224144	0.036862	0.122102	0.0198244	0.00590807	0.000738162	***	0.0482995	0.0171626	0.0120532	0.0801848	0.0198297	0.00259395	0.00368603	**
Childhood Verbal Abilities	Vocabulary (7 yr)	Child	0.226637	0.0166624	0.19341	0.260629	0.0635555	0.0521291	2.22443e-45	****	0.231265	0.0218618	0.185212	0.270725	0.0634949	0.056535	5.34872e-26	****	0.220368	0.023717	0.174777	0.26732	0.0618363	0.0471111	4.84562e-20	****	0.215352	0.0257491	0.165426	0.265371	0.0679799	0.0465479	9.70289e-17	****	0.229625	0.0212593	0.184006	0.269523	0.069192	0.0537993	1.23192e-28	****
Childhood Verbal Abilities	Similarities (7 yr)	Child	0.19255	0.0167613	0.157624	0.224532	0.047648	0.0358633	1.57437e-31	****	0.193564	0.0214939	0.152203	0.235215	0.0530087	0.0410925	2.19204e-19	****	0.191035	0.0248323	0.142508	0.240456	0.046634	0.0310236	1.15387e-13	****	0.143087	0.0260072	0.0886862	0.197038	0.0363055	0.0203472	5.59753e-08	****	0.223473	0.0210268	0.181867	0.264117	0.0643431	0.0472785	2.15854e-25	****
Childhood Verbal Abilities	TOWRE Reading (7 yr)	Child	0.228634	0.015206	0.199191	0.260203	0.0678316	0.0537622	2.81864e-46	****	0.228235	0.0212372	0.187336	0.269632	0.06756	0.0581077	1.94665e-26	****	0.229222	0.0236122	0.18535	0.275417	0.0749623	0.0495438	8.30422e-21	****	0.24106	0.0253056	0.193486	0.291648	0.0874784	0.0586917	1.31889e-20	****	0.216197	0.0199498	0.176944	0.25625	0.0627184	0.0485061	1.20208e-25	****
Childhood Verbal Abilities	Non-Word Recognition (7 yr)	Child	0.144555	0.0246116	0.0935587	0.189098	0.0343061	0.0230268	2.93843e-08	****	0.145328	0.0347455	0.0778771	0.208677	0.0325164	0.0243246	3.0387e-05	****	0.14891	0.0392052	0.07265	0.226366	0.0436797	0.0230223	0.000241844	***	0.18219	0.0474998	0.0826417	0.273465	0.0588191	0.0334703	3.91751e-05	****	0.126113	0.030411	0.0657503	0.183233	0.0298825	0.0182908	0.000142718	***
Childhood Verbal Abilities	Words/Vocabulary (9 yr)	Child	0.151004	0.0195162	0.110666	0.186128	0.0331284	0.0241725	1.20119e-15	****	0.147276	0.0240701	0.101906	0.192898	0.0328051	0.0240463	5.88721e-09	****	0.155393	0.0304839	0.0939814	0.212466	0.0452582	0.0240886	7.09791e-08	****	0.108641	0.0296432	0.0494682	0.166231	0.0261823	0.0116648	0.000644354	***	0.171195	0.0253067	0.123812	0.224743	0.0459229	0.0322091	7.46071e-13	****
Childhood Verbal Abilities	General Knowledge (9 yr)	Child	0.153779	0.0184445	0.119878	0.189349	0.0358751	0.024464	1.08946e-15	****	0.143882	0.0257052	0.0949576	0.19181	0.0297548	0.0220641	2.94784e-08	****	0.164758	0.0268508	0.107024	0.215379	0.0448752	0.0269507	1.50507e-08	****	0.127546	0.0293074	0.0694538	0.18393	0.0290433	0.0162532	5.87542e-05	****	0.163923	0.0237284	0.119595	0.21329	0.0431854	0.0281801	2.28779e-11	****
Childhood Verbal Abilities	Vocabulary (10 yr)	Child	0.18268	0.0209791	0.141384	0.224439	0.0452431	0.0347456	1.48505e-17	****	0.184702	0.028603	0.129191	0.235221	0.0529657	0.0348341	1.8229e-10	****	0.184047	0.0308698	0.124437	0.244714	0.04859	0.0358164	1.45203e-08	****	0.170619	0.0340865	0.10119	0.234662	0.0473673	0.0292694	1.56162e-06	****	0.187938	0.0261734	0.140407	0.242062	0.0471357	0.0366503	9.41563e-12	****
Childhood Verbal Abilities	PIAT Reading (10 yr)	Child	0.197257	0.0208324	0.156869	0.238382	0.0534959	0.0401717	2.36909e-22	****	0.209332	0.0265883	0.158017	0.26172	0.0655392	0.0464543	7.15254e-15	****	0.188847	0.0328923	0.124394	0.251051	0.0622609	0.0355029	1.46687e-09	****	0.185289	0.0344805	0.115594	0.249528	0.0566039	0.0324978	7.20025e-08	****	0.199872	0.0251857	0.150981	0.24784	0.0602322	0.042882	5.3946e-15	****
Childhood Verbal Abilities	Author Recognition (10 yr)	Child	0.248588	0.0220822	0.20455	0.289553	0.0686449	0.0600634	8.86811e-29	****	0.25408	0.0280391	0.198848	0.307802	0.072118	0.0649162	4.5579e-18	****	0.245321	0.0334449	0.17835	0.310604	0.0715438	0.0556897	2.71869e-12	****	0.234225	0.0344282	0.166836	0.305176	0.0664475	0.0522262	2.10185e-10	****	0.253565	0.0284624	0.197453	0.309073	0.0802174	0.0623202	6.95627e-19	****
Childhood Verbal Abilities	General Knowledge (10 yr)	Child	0.17203	0.0214432	0.128599	0.214969	0.058004	0.030069	1.20119e-15	****	0.148968	0.0276687	0.0969188	0.201555	0.0372014	0.023694	1.67124e-07	****	0.200772	0.0313118	0.138512	0.261884	0.052852	0.0399039	2.06012e-09	****	0.130682	0.0332869	0.0711497	0.199482	0.0544704	0.0164841	0.000312401	***	0.186712	0.0266492	0.137089	0.241641	0.0684001	0.0357956	9.41563e-12	****
Childhood Verbal Abilities	Vocabulary (12 yr)	Child	0.216462	0.0162572	0.185927	0.247869	0.0694746	0.0478756	9.53773e-39	****	0.216398	0.0222134	0.171278	0.260439	0.0750445	0.0457353	3.71581e-21	****	0.216492	0.0236659	0.170584	0.263159	0.0700793	0.0505483	7.77924e-19	****	0.219923	0.0259354	0.168665	0.271907	0.0719003	0.0489108	6.54134e-16	****	0.207549	0.0200004	0.168444	0.245715	0.0720999	0.0439622	2.12625e-22	****
Childhood Verbal Abilities	TOAL Language (12 yr)	Child	0.261466	0.0168103	0.228754	0.293793	0.0813669	0.0675431	2.76912e-50	****	0.279758	0.0212845	0.239568	0.321895	0.0929671	0.0769589	2.79636e-32	****	0.239949	0.0251244	0.189311	0.288158	0.0694859	0.057316	2.22032e-19	****	0.242712	0.0274109	0.189084	0.291754	0.0706286	0.0580461	2.54266e-17	****	0.267973	0.0218504	0.226077	0.310496	0.0926489	0.0703558	1.52079e-32	****
Childhood Verbal Abilities	PIAT Reading (12 yr)	Child	0.245263	0.015072	0.217145	0.27437	0.094003	0.0593607	1.96789e-54	****	0.241133	0.0186397	0.204618	0.278138	0.096008	0.0602514	1.4536e-30	****	0.250938	0.0232835	0.205353	0.295088	0.0965122	0.0587853	1.05502e-24	****	0.253812	0.0233932	0.209255	0.298542	0.10127	0.0639192	1.90921e-22	****	0.236295	0.0181746	0.202126	0.27245	0.0906617	0.0544972	3.10376e-31	****
Childhood Verbal Abilities	Yes/No Reading Fluency (12 yr)	Child	0.215722	0.0153179	0.186098	0.24475	0.0766737	0.0456232	4.38994e-42	****	0.208037	0.0194789	0.172502	0.247144	0.0759466	0.044452	4.63459e-23	****	0.225464	0.0242464	0.182916	0.274001	0.0758499	0.0473105	4.84562e-20	****	0.193917	0.0241452	0.145784	0.241228	0.0731954	0.037728	3.819e-14	****	0.227029	0.020021	0.187832	0.264558	0.0808338	0.0493577	2.67341e-28	****
Childhood Verbal Abilities	TOWRE Reading (12 yr)	Child	0.23543	0.0154985	0.203602	0.265782	0.0833658	0.0571037	2.81864e-46	****	0.236256	0.0195269	0.197284	0.273451	0.09727	0.0589395	8.37878e-27	****	0.234423	0.0239672	0.187342	0.280905	0.0748326	0.054702	3.07983e-20	****	0.197909	0.0257285	0.146224	0.249035	0.0768784	0.0387087	3.61447e-13	****	0.256076	0.0198645	0.21583	0.294698	0.0937224	0.0688066	7.44536e-34	****
Childhood Verbal Abilities	Author Recognition (12 yr)	Child	0.264755	0.0163211	0.230518	0.297853	0.0863504	0.0707967	2.34726e-55	****	0.266358	0.019897	0.227825	0.305362	0.0979111	0.0796908	2.75062e-35	****	0.264196	0.0256209	0.215679	0.315693	0.0767664	0.0620838	1.29034e-21	****	0.251691	0.0244913	0.202919	0.299549	0.0972555	0.066222	6.04198e-21	****	0.269853	0.0205694	0.230557	0.311423	0.084255	0.0716612	4.60826e-34	****
Childhood Verbal Abilities	Figurative Language (12 yr)	Child	0.214952	0.0164031	0.183059	0.245231	0.0710066	0.0449069	2.20375e-37	****	0.224154	0.0209017	0.184186	0.265963	0.0809254	0.0494586	4.08774e-23	****	0.208786	0.0249724	0.162077	0.259623	0.0671035	0.0415645	3.37981e-16	****	0.205238	0.0256936	0.152558	0.252474	0.0763739	0.0414432	3.819e-14	****	0.217821	0.0222636	0.173604	0.259891	0.0710244	0.0452153	2.09028e-23	****
Childhood Verbal Abilities	General Knowledge (12 yr)	Child	0.233667	0.0156554	0.204901	0.26439	0.119618	0.0552	7.26867e-49	****	0.224029	0.0211442	0.181513	0.263877	0.0822977	0.0513117	9.7078e-25	****	0.245901	0.023216	0.200537	0.291179	0.101499	0.0650462	6.26451e-25	****	0.23047	0.0256831	0.180784	0.284278	0.139542	0.0543285	1.89768e-19	****	0.228907	0.0205363	0.187734	0.268211	0.108798	0.0525027	1.23192e-28	****
Adolescence Verbal Abilities	Vocabulary (14 yr)	Child	0.25103	0.0202663	0.210492	0.291036	0.0813605	0.0679614	9.38395e-32	****	0.257849	0.0261379	0.208568	0.310022	0.0876331	0.0713491	1.42715e-19	****	0.241859	0.0296731	0.186607	0.298548	0.0887817	0.0630247	2.39512e-13	****	0.249088	0.0333366	0.184057	0.315719	0.0854017	0.062832	1.50927e-12	****	0.250659	0.0246045	0.200278	0.301836	0.0873446	0.0694691	7.39195e-20	****
Adolescence Verbal Abilities	Vocabulary (16 yr)	Child	0.270666	0.0197828	0.235357	0.311813	0.0837382	0.0760559	3.39917e-38	****	0.264719	0.025976	0.216437	0.31964	0.0854985	0.0732448	3.64901e-22	****	0.283428	0.0317114	0.224617	0.348232	0.0945795	0.0818807	1.41764e-17	****	0.284636	0.0288056	0.230631	0.34295	0.106377	0.0904485	1.43623e-18	****	0.255625	0.0271427	0.202838	0.306824	0.0785138	0.0635642	7.73165e-20	****
Early Adulthood Verbal Abilities	Vocabulary (25 yr)	Child	0.277945	0.0213452	0.236183	0.321282	0.101205	0.0769563	1.27467e-36	****	0.291332	0.026726	0.240502	0.346297	0.0889284	0.0807092	1.05895e-25	****	0.257755	0.0371029	0.189946	0.330835	0.0963767	0.0776142	1.37419e-12	****	0.282759	0.0382397	0.209305	0.360746	0.106429	0.0747232	8.09567e-15	****	0.269149	0.0273179	0.21517	0.323741	0.102077	0.0744623	1.13367e-21	****
Early Adulthood Verbal Abilities	Missing Letter (25 yr)	Child	0.238817	0.0217171	0.197655	0.280599	0.0687137	0.0554609	2.2015e-25	****	0.241446	0.0256311	0.192463	0.290181	0.0701142	0.0588779	1.70958e-18	****	0.239575	0.0398119	0.159772	0.314	0.0707336	0.0512111	1.78351e-08	****	0.254403	0.0331742	0.189037	0.320372	0.0773227	0.0605571	7.38753e-12	****	0.225584	0.0276151	0.170615	0.279876	0.0745371	0.0499963	3.10835e-14	****
Early Adulthood Verbal Abilities	Verbal Analogies (25 yr)	Child	0.320966	0.0206927	0.278823	0.358693	0.154628	0.097866	3.56785e-46	****	0.311337	0.0269051	0.258416	0.361855	0.112086	0.0940194	9.5661e-29	****	0.34608	0.0356482	0.276154	0.413364	0.140999	0.124723	5.6749e-19	****	0.342573	0.0305681	0.281102	0.399649	0.172814	0.111265	2.55781e-21	****	0.306865	0.028884	0.252171	0.360696	0.158346	0.0882309	2.09616e-25	****
Early Nonverbal Abilities	Total PARCA (2 yr)	Child	-0.00850798	0.0157829	-0.0387362	0.0227123	0.030713	7.73205e-05	0.623205		0.0136015	0.0211518	-0.0259623	0.0555603	0.0234373	0.000200991	0.561119		-0.0336061	0.0232011	-0.0764632	0.0155616	0.023414	0.00120995	0.17765		0.00390903	0.0256075	-0.0438859	0.0579391	0.0344952	1.56318e-05	0.89736		-0.0235787	0.0201573	-0.0626619	0.0163147	0.0338976	0.000607335	0.262188
Early Nonverbal Abilities	Parent-Report PARCA (2 yr)	Child	0.0218456	0.016203	-0.0111518	0.0549052	0.025687	0.00050298	0.193486		0.0440144	0.0211723	-0.000587816	0.0850471	0.0181285	0.00202758	0.0606321		-0.00250684	0.0234227	-0.0480616	0.0436472	0.0312718	6.73605e-06	0.911478		0.0362557	0.0255446	-0.0130211	0.0862506	0.0296672	0.00134298	0.224628		0.00632174	0.0201562	-0.0319877	0.044669	0.0290265	4.27269e-05	0.784026
Early Nonverbal Abilities	Parent-Admin PARCA (2 yr)	Child	-0.0349974	0.0156485	-0.0659315	-0.00339941	0.039208	0.0012802	0.0331596	*	-0.02031	0.0218157	-0.0604333	0.0215156	0.0330728	0.000453662	0.38963		-0.0520252	0.0237271	-0.095255	-0.00533306	0.0197292	0.00276938	0.0386358	*	-0.0157889	0.0264537	-0.0665207	0.03663	0.0467426	0.000248012	0.606431		-0.0501779	0.0200425	-0.0899454	-0.009047	0.0408562	0.00269034	0.0164032	*
Early Nonverbal Abilities	Drawing Test (2 yr)	Child	-0.0364624	0.0162107	-0.067604	-0.00556871	0.0216645	0.0013788	0.0286399	*	-0.0314093	0.0222552	-0.0772487	0.011038	0.0190474	0.00098569	0.200387		-0.0420767	0.0231189	-0.0862282	0.00380679	0.0169454	0.00193774	0.0851568		0.0185394	0.0274298	-0.0361598	0.0715354	0.031055	0.000332104	0.567331		-0.0693643	0.0199255	-0.108747	-0.0300372	0.0236087	0.00518488	0.000982383	***
Early Nonverbal Abilities	Matching Test (2 yr)	Child	0.00609669	0.0158519	-0.0230991	0.0384043	0.0134522	3.82855e-05	0.738277		0.0191952	0.0217862	-0.0214608	0.063245	0.0104042	0.000390351	0.432006		-0.00872195	0.0237652	-0.0558423	0.0396474	0.00489996	7.69355e-05	0.73087		0.023144	0.0265187	-0.0275106	0.0737715	0.0175301	0.000536131	0.461759		-0.00654209	0.0208308	-0.0501355	0.031868	0.0151499	4.44741e-05	0.784026
Early Nonverbal Abilities	Block Test (2 yr)	Child	-0.025865	0.0164596	-0.0616605	0.00447126	0.0152143	0.000691182	0.131124		-0.0223347	0.0229036	-0.0675379	0.0211783	0.0227799	0.000528419	0.362641		-0.0302363	0.0235275	-0.0769275	0.0153711	0.015635	0.000916981	0.257582		-0.0267829	0.026524	-0.0802517	0.0269638	0.0334195	0.000734727	0.40112		-0.0301677	0.0207595	-0.0711209	0.0099018	0.0153467	0.000936956	0.17247
Early Nonverbal Abilities	Folding Test (2 yr)	Child	-0.0040994	0.0168228	-0.0353279	0.0293451	0.019296	1.69234e-05	0.805585		0.0146567	0.0219423	-0.0291372	0.0571715	0.0120379	0.000235972	0.55271		-0.0259123	0.0252825	-0.0748714	0.023106	0.00573637	0.000631771	0.358093		-0.0133764	0.0271485	-0.0701344	0.0353967	0.0164986	0.000175893	0.66839		0.00186074	0.0217386	-0.0395926	0.0457862	0.0257653	3.49883e-06	0.92963
Early Nonverbal Abilities	Copy Test (2 yr)	Child	-0.0532438	0.0162762	-0.0849351	-0.0203985	0.0249925	0.00289133	0.00168092	**	-0.0421101	0.0231269	-0.0876144	0.00307377	0.0185278	0.00185627	0.0778911		-0.0663137	0.0240273	-0.110975	-0.01711	0.0165233	0.00445054	0.0103853	*	-0.0581276	0.0260687	-0.106471	-0.00620993	0.0359814	0.00342742	0.0457653	*	-0.054813	0.0213309	-0.0946391	-0.0117298	0.0224549	0.00304143	0.0129288	*
Early Nonverbal Abilities	Total PARCA (3 yr)	Child	0.043997	0.0153906	0.0143078	0.0764699	0.0280999	0.00200077	0.00699469	**	0.0443425	0.0210641	0.00218157	0.0875155	0.0149551	0.0021711	0.0514642		0.0436443	0.0237516	-0.00458805	0.0899139	0.0106722	0.00190216	0.0850094		0.015325	0.0260862	-0.0373998	0.0653742	0.0231738	0.000250115	0.606431		0.0599403	0.0192955	0.0245251	0.099167	0.043012	0.00361724	0.0047608	**
Early Nonverbal Abilities	Parent-Report PARCA (3 yr)	Child	0.0472922	0.0152755	0.0169095	0.0762963	0.0236487	0.00236475	0.00348584	**	0.0431452	0.0207289	0.00303715	0.0843773	0.017208	0.0020194	0.060472		0.0523401	0.0217168	0.0103115	0.0938074	0.0117295	0.00289132	0.0325647	*	0.0266868	0.0254309	-0.022141	0.0769002	0.0237027	0.000770748	0.385211		0.0587687	0.0189431	0.0200653	0.0954557	0.0345347	0.00357298	0.00527557	**
Early Nonverbal Abilities	Parent-Admin PARCA (3 yr)	Child	0.0288816	0.0157649	-0.00248028	0.0588201	0.0175118	0.000856101	0.0843833		0.0318908	0.0207411	-0.00778209	0.0719349	0.00710676	0.00111328	0.172653		0.0249359	0.023109	-0.0201007	0.0676825	0.00709612	0.000607781	0.349767		0.000674252	0.025876	-0.0510385	0.049536	0.0120877	4.66189e-07	0.978977		0.0447644	0.0196148	0.00613987	0.0861024	0.0295014	0.00204187	0.0362438	*
Early Nonverbal Abilities	Odd One Out (3 yr)	Child	-0.00537949	0.0154781	-0.0357662	0.0251935	0.00730024	2.94288e-05	0.75295		-0.00254181	0.0204546	-0.0426599	0.0353883	0.00198109	6.93757e-06	0.906878		-0.00908998	0.0236006	-0.0548885	0.0357715	0.00460188	7.98078e-05	0.73087		-0.0252431	0.0268627	-0.075349	0.0232393	0.00799575	0.000620933	0.424072		0.00554847	0.0201905	-0.0329311	0.0448944	0.0142396	3.19267e-05	0.80084
Early Nonverbal Abilities	Drawing Test (3 yr)	Child	0.016931	0.0160326	-0.0143819	0.0484289	0.026448	0.000299059	0.320899		0.0247357	0.0226952	-0.0208586	0.0692025	0.0109654	0.000674733	0.295916		0.0104616	0.0224759	-0.0324122	0.0528702	0.00702863	0.000111763	0.695623		0.00570613	0.026995	-0.046093	0.0566702	0.0289939	3.16228e-05	0.863149		0.0263598	0.0203605	-0.0123415	0.0655382	0.0358264	0.000755042	0.209397
Early Nonverbal Abilities	Matching Test (3 yr)	Child	0.0566208	0.0165139	0.0261277	0.0874686	0.0145143	0.00328754	0.000606743	***	0.055077	0.0206004	0.0146231	0.0936936	0.0100226	0.00328677	0.0157362	*	0.0565502	0.0245338	0.00720513	0.104707	0.0130147	0.00311406	0.0284827	*	0.0257353	0.0264357	-0.0313529	0.0732988	0.0087914	0.000704968	0.40112		0.0736362	0.0205408	0.0311816	0.112343	0.0250906	0.00539569	0.000755309	***
Early Nonverbal Abilities	Total PARCA (4 yr)	Child	0.0783046	0.0128361	0.0535209	0.105016	0.023505	0.00627008	8.07049e-09	****	0.0757725	0.0170445	0.043801	0.111672	0.0118502	0.00670892	2.4704e-05	****	0.0814565	0.0203619	0.0395291	0.117964	0.0106774	0.00609785	0.000161353	***	0.0574228	0.0226846	0.0149744	0.10275	0.0193847	0.00328372	0.0154528	*	0.0823306	0.0160048	0.0523457	0.114549	0.0330318	0.00704122	1.90801e-06	****
Early Nonverbal Abilities	Parent-Report PARCA (4 yr)	Child	0.0742635	0.0131125	0.0469394	0.0999089	0.00842597	0.00556007	8.26084e-08	****	0.0651201	0.0184281	0.0311914	0.0997735	0.00819709	0.00452168	0.000628345	***	0.0837089	0.0198244	0.0451694	0.122589	0.0120738	0.00664041	8.71244e-05	****	0.048258	0.022741	0.00459399	0.0981823	0.00887004	0.00224859	0.0493339	*	0.0802544	0.0166557	0.0464027	0.113404	0.0179835	0.00667846	4.57212e-06	****
Early Nonverbal Abilities	Parent-Admin PARCA (4 yr)	Child	0.0567446	0.0128062	0.0331541	0.0821988	0.0386855	0.00324931	3.75586e-05	****	0.0596849	0.0175004	0.0246142	0.0940066	0.00991217	0.0043189	0.000836593	***	0.0548885	0.0206952	0.0165554	0.0961327	0.00908388	0.00270396	0.0146773	*	0.0469981	0.0219793	0.000974231	0.0864982	0.0344841	0.00220926	0.0493339	*	0.0579626	0.0173251	0.0249755	0.0916775	0.0474513	0.00338941	0.00106353	**
Early Nonverbal Abilities	Odd One Out (4 yr)	Child	0.00900029	0.0129786	-0.016488	0.0349251	0.00256827	8.36619e-05	0.545608		0.00519112	0.0173268	-0.0276553	0.0399802	0.0038739	2.98102e-05	0.787144		0.0136467	0.0186915	-0.0209899	0.0518531	0.0050319	0.000178664	0.542171		-0.0108237	0.0216802	-0.0553353	0.0290551	0.0120041	0.000116535	0.66839		0.0174007	0.0161177	-0.0135659	0.0502585	0.00554195	0.000317643	0.335853
Early Nonverbal Abilities	Drawing Test (4 yr)	Child	0.112755	0.0131997	0.0867433	0.137251	0.0443324	0.0127181	1.02237e-16	****	0.126498	0.0185797	0.0897942	0.161324	0.029306	0.0168641	1.01133e-11	****	0.0981212	0.0194415	0.0600364	0.134791	0.0232918	0.00949778	1.8864e-06	****	0.0937135	0.0211137	0.0532985	0.133547	0.0347243	0.00861621	5.08433e-05	****	0.120344	0.0171725	0.0868487	0.15394	0.0542341	0.0145706	3.17084e-12	****
Early Nonverbal Abilities	Draw-a-Man Test (4 yr)	Child	0.0599218	0.0132761	0.0326607	0.0858096	0.0804637	0.00359958	1.06902e-05	****	0.0623575	0.016193	0.0318034	0.0929185	0.00929286	0.00536538	0.000216081	***	0.0586404	0.0210585	0.0170247	0.101049	0.00759537	0.00296814	0.0116998	*	0.0743618	0.0234846	0.0287729	0.120217	0.0828666	0.00549622	0.00114505	**	0.0487903	0.0170971	0.0167752	0.08337	0.0848822	0.0023833	0.00538463	**
Early Nonverbal Abilities	Puzzle Test (4 yr)	Child	-0.010739	0.0139535	-0.0379263	0.0168114	0.00446047	0.000116821	0.478765		-0.0057623	0.0180636	-0.0399538	0.0289148	0.00664045	3.32416e-05	0.787144		-0.0156348	0.0196329	-0.0515554	0.0222842	0.00507256	0.000250563	0.475957		-0.0211167	0.0226432	-0.0622152	0.0257222	0.00760566	0.000441303	0.424072		-0.00785938	0.0165997	-0.0411179	0.0251916	0.00828974	6.29557e-05	0.705544
Childhood Nonverbal Abilities	Conceptual Grouping (7 yr)	Child	0.117326	0.0161238	0.0852612	0.147855	0.0255186	0.0140622	5.98715e-13	****	0.117397	0.0226046	0.0727762	0.161104	0.0293242	0.0143408	2.06543e-07	****	0.116794	0.0222188	0.0745331	0.162116	0.0250111	0.013636	1.79688e-06	****	0.10835	0.0244609	0.0593077	0.154846	0.0269742	0.0120015	5.08433e-05	****	0.123076	0.0195575	0.0850035	0.161812	0.0307675	0.0153624	6.58227e-09	****
Childhood Nonverbal Abilities	Picture Completion (7 yr)	Child	0.0956192	0.0159056	0.0646493	0.127489	0.0118665	0.00943392	5.67779e-09	****	0.103286	0.0213391	0.0611686	0.146045	0.017641	0.0118096	3.09595e-06	****	0.0855553	0.0237076	0.0393697	0.12853	0.0203806	0.00698257	0.000808739	***	0.102554	0.0249149	0.0563594	0.151326	0.0150923	0.0110403	0.000112977	***	0.0871266	0.0206748	0.043104	0.127292	0.0147361	0.0077239	5.83491e-05	****
Childhood Nonverbal Abilities	Shapes Test (9 yr)	Child	0.175343	0.0188119	0.140765	0.212432	0.0424916	0.0328402	1.70804e-20	****	0.186866	0.0231746	0.139954	0.232038	0.0499503	0.0391214	1.51488e-13	****	0.163141	0.0296915	0.104967	0.220084	0.0423354	0.0267723	2.66312e-08	****	0.140138	0.0275224	0.0882736	0.192651	0.0310474	0.0214056	5.68099e-06	****	0.197856	0.0247097	0.146701	0.243019	0.0547808	0.0407709	1.13044e-15	****
Childhood Nonverbal Abilities	Puzzle Test (9 yr)	Child	0.208564	0.0197681	0.169521	0.24527	0.0568548	0.0448415	6.87625e-27	****	0.216633	0.0252391	0.168576	0.26661	0.0592387	0.0511627	4.68544e-17	****	0.204391	0.0290603	0.14828	0.262981	0.0685669	0.039957	1.75361e-11	****	0.204986	0.0294285	0.151594	0.263357	0.0547214	0.0411749	3.10435e-10	****	0.211907	0.0245811	0.166312	0.260528	0.064567	0.0472556	1.73107e-17	****
Childhood Nonverbal Abilities	Ravens (10 yr)	Child	0.216281	0.0213789	0.174448	0.259324	0.0600206	0.0473559	2.03577e-23	****	0.22311	0.0271003	0.169714	0.275339	0.0676987	0.0528609	4.14383e-15	****	0.217026	0.0330363	0.153786	0.287377	0.0818637	0.0445022	2.85533e-10	****	0.220549	0.0336343	0.153481	0.288437	0.0577172	0.0481449	9.91931e-10	****	0.215734	0.026532	0.161742	0.26738	0.0690085	0.046584	1.5296e-14	****
Childhood Nonverbal Abilities	Picture Completion (10 yr)	Child	0.0564286	0.0233858	0.0107994	0.102833	0.0233055	0.00330957	0.0114303	*	0.0761895	0.0310791	0.014823	0.134469	0.0411594	0.0063223	0.00926831	**	0.0388327	0.0336837	-0.0287833	0.106996	0.0232091	0.00146802	0.303318		0.0543068	0.0374722	-0.0167479	0.125734	0.0461254	0.00273882	0.192648		0.0485464	0.0282896	-0.00456496	0.104333	0.0193086	0.00257531	0.0860617
Childhood Nonverbal Abilities	NFER Maths (10 yr)	Child	0.242409	0.0208395	0.199718	0.283399	0.0840529	0.0613171	1.33387e-30	****	0.260349	0.026344	0.209428	0.313365	0.0901481	0.0677515	2.76579e-19	****	0.225656	0.0307683	0.164389	0.285967	0.0833638	0.0562824	9.10598e-13	****	0.239759	0.0323748	0.178637	0.301402	0.0794011	0.0536352	7.25133e-11	****	0.242538	0.0257106	0.191625	0.294367	0.0968441	0.0646177	4.64111e-20	****
Childhood Nonverbal Abilities	Ravens (12 yr)	Child	0.204386	0.0167198	0.172835	0.239454	0.0749592	0.0411249	2.06201e-34	****	0.217964	0.0221923	0.173429	0.260788	0.0825241	0.0472419	6.19019e-22	****	0.190872	0.0250277	0.144759	0.241237	0.0770688	0.0352843	7.2555e-14	****	0.236656	0.0269104	0.183736	0.289103	0.0958003	0.0559632	1.76839e-18	****	0.17798	0.0215955	0.136624	0.222053	0.0689747	0.0305214	2.69023e-16	****
Childhood Nonverbal Abilities	Hidden Shapes (12 yr)	Child	0.177088	0.0165556	0.145147	0.20963	0.0425826	0.0312168	4.89923e-27	****	0.173471	0.0223917	0.128871	0.217875	0.0420695	0.0308412	2.93648e-15	****	0.183307	0.0252612	0.131976	0.232477	0.0495359	0.032187	7.47658e-13	****	0.172172	0.0262201	0.12403	0.224308	0.0463863	0.029549	1.8241e-10	****	0.179417	0.0217556	0.135435	0.2205	0.0451353	0.0317191	3.52229e-17	****
Childhood Nonverbal Abilities	Jigsaws (12 yr)	Child	0.148457	0.0165479	0.116878	0.184187	0.0290985	0.0219204	4.53532e-19	****	0.147313	0.0211664	0.101806	0.188871	0.0304333	0.0230681	1.43854e-11	****	0.153211	0.0253254	0.104238	0.205085	0.0391477	0.0215167	6.46305e-09	****	0.166308	0.0260599	0.118481	0.220638	0.0350913	0.0277975	8.76964e-10	****	0.135386	0.0215742	0.0948275	0.177798	0.0319004	0.0179335	4.47218e-10	****
Childhood Nonverbal Abilities	NFER Maths (12 yr)	Child	0.289148	0.014595	0.26102	0.318094	0.114044	0.0849309	5.46374e-74	****	0.29219	0.0205986	0.252563	0.332732	0.117327	0.089943	2.34186e-43	****	0.284928	0.0242406	0.238802	0.330929	0.108674	0.0792985	6.46408e-31	****	0.279701	0.0250481	0.230052	0.326612	0.117148	0.0800903	9.48369e-27	****	0.295008	0.0196088	0.255841	0.333552	0.115655	0.0871567	4.25541e-47	****
Childhood Nonverbal Abilities	Maths: Understanding Numbers (12 yr)	Child	0.288244	0.0150119	0.261397	0.315778	0.111862	0.0839839	2.48129e-73	****	0.300705	0.0210938	0.261344	0.343281	0.114342	0.0930109	2.61893e-44	****	0.272964	0.0232647	0.230577	0.317797	0.103848	0.0745014	2.86683e-29	****	0.276631	0.0257429	0.227286	0.328315	0.107063	0.0746672	4.89237e-25	****	0.295601	0.0200197	0.255308	0.333905	0.119897	0.0895202	3.18183e-48	****
Childhood Nonverbal Abilities	Maths: Non-Numerical Processes (12 yr)	Child	0.247567	0.0160217	0.217207	0.280482	0.0908127	0.0600773	3.06573e-52	****	0.242957	0.0206867	0.203481	0.285342	0.0916161	0.0604227	4.61812e-29	****	0.251715	0.0242165	0.207142	0.302086	0.0924544	0.0588576	2.90282e-23	****	0.241625	0.0234649	0.199037	0.290399	0.0984021	0.0578865	9.38714e-20	****	0.249156	0.0199509	0.211652	0.287314	0.0911021	0.0598532	3.03348e-32	****
Childhood Nonverbal Abilities	Maths: Computation & Knowledge (12 yr)	Child	0.231973	0.0155916	0.201853	0.262112	0.0713586	0.0554636	1.53632e-47	****	0.231987	0.0210078	0.192865	0.273815	0.0761084	0.0580897	9.15445e-28	****	0.231818	0.0241028	0.185334	0.278715	0.0684464	0.052434	1.8894e-20	****	0.22627	0.0247912	0.179449	0.273576	0.0779423	0.0536288	3.61658e-18	****	0.236956	0.0202606	0.196343	0.2767	0.0715786	0.0566841	4.01903e-30	****
Adolescence Nonverbal Abilities	Ravens (14 yr)	Child	0.25558	0.0226959	0.211863	0.301705	0.0871697	0.0713995	1.46236e-30	****	0.268471	0.0299573	0.210351	0.324431	0.085395	0.0775297	3.80003e-19	****	0.244503	0.0339805	0.178499	0.309353	0.106674	0.0658744	9.10598e-13	****	0.257325	0.034676	0.18399	0.321888	0.0865862	0.0699624	1.16632e-12	****	0.257355	0.0290065	0.202759	0.313259	0.0974188	0.0726591	1.18854e-18	****
Adolescence Nonverbal Abilities	Science (14 yr)	Child	0.298282	0.0204572	0.261101	0.340438	0.129364	0.101369	2.21546e-43	****	0.322575	0.0266595	0.26939	0.372502	0.136126	0.117504	4.87147e-29	****	0.265993	0.0316811	0.203966	0.331176	0.131956	0.0809257	3.7658e-15	****	0.274844	0.0330434	0.212608	0.340891	0.128228	0.0829202	4.6563e-15	****	0.310378	0.0260123	0.26018	0.359284	0.141275	0.109971	4.28103e-28	****
Adolescence Nonverbal Abilities	Understanding Number (16 yr)	Child	0.30739	0.0205343	0.270667	0.347521	0.116266	0.0983834	3.13047e-43	****	0.314378	0.0280164	0.259912	0.372302	0.114894	0.0997641	7.10697e-26	****	0.302885	0.0315524	0.240782	0.364348	0.11377	0.101958	1.41913e-18	****	0.329594	0.0319982	0.269286	0.392611	0.127755	0.114472	3.03472e-20	****	0.291809	0.0276561	0.236969	0.347897	0.119479	0.0856046	6.72954e-23	****
Early Adulthood Nonverbal Abilities	Bricks 2D Rotation (18 yr)	Child	0.07661	0.0296475	0.0187884	0.133233	0.0295457	0.00600919	0.0115032	*	0.0960203	0.0340292	0.0307206	0.16367	0.0400469	0.00942005	0.0129357	*	0.0413833	0.0489141	-0.0528312	0.138658	0.0325279	0.00175438	0.452675		0.0737885	0.0448176	-0.00970954	0.161933	0.0582571	0.0054162	0.161972		0.0776266	0.038104	0.00430177	0.15011	0.0298441	0.00614477	0.0537389
Early Adulthood Nonverbal Abilities	Bricks 2D Rotation & Visualisation (18 yr)	Child	0.143464	0.0271617	0.0932234	0.198918	0.07369	0.0198654	2.56235e-06	****	0.138512	0.0335731	0.072727	0.202421	0.0583917	0.0191368	0.000348501	***	0.160767	0.0473041	0.0727364	0.256734	0.0677173	0.0245786	0.00295041	**	0.15627	0.0441197	0.0651743	0.238625	0.111365	0.0229715	0.00149338	**	0.134466	0.0376519	0.0643515	0.209658	0.0626141	0.0173201	0.00106353	**
Early Adulthood Nonverbal Abilities	Bricks 2D Visualisation (18 yr)	Child	0.120137	0.0313254	0.0606455	0.178599	0.0348747	0.014452	9.31842e-05	****	0.109481	0.0369501	0.0361202	0.184381	0.0246935	0.0120147	0.00571069	**	0.137835	0.051996	0.0440668	0.242788	0.0545967	0.0191039	0.0103853	*	0.171679	0.0424313	0.0876721	0.252676	0.0688401	0.031437	0.000276074	***	0.0945748	0.0420564	0.015611	0.176674	0.0337606	0.00833827	0.026938	*
Early Adulthood Nonverbal Abilities	Bricks 3D Rotation (18 yr)	Child	0.115341	0.0269897	0.0591142	0.163972	0.04309	0.0144477	8.85442e-05	****	0.123676	0.0368176	0.0538384	0.196107	0.0486815	0.0164698	0.000951635	***	0.0881172	0.0421929	0.0139201	0.18121	0.0310288	0.00859373	0.086723		0.103036	0.0419367	0.0210714	0.182834	0.0408892	0.0114828	0.0367663	*	0.125754	0.0362863	0.0496637	0.195556	0.0620919	0.0166485	0.00139356	**
Early Adulthood Nonverbal Abilities	Bricks 3D Rotation & Visualisation (18 yr)	Child	0.162634	0.0290147	0.107217	0.219433	0.0842446	0.0267699	3.73675e-08	****	0.187847	0.0354961	0.114633	0.25688	0.0528552	0.0426526	7.18214e-08	****	0.127981	0.0534179	0.0285395	0.240981	0.0290151	0.0140455	0.0286021	*	0.209684	0.0425803	0.12299	0.294609	0.116847	0.0456945	5.55917e-06	****	0.136065	0.0410081	0.0581784	0.215786	0.0868624	0.0178793	0.000858439	***
Early Adulthood Nonverbal Abilities	Bricks 3D Visualisation (18 yr)	Child	0.143279	0.0288037	0.0906781	0.203582	0.0635308	0.0214749	1.29187e-06	****	0.155015	0.035144	0.0894773	0.225045	0.0438352	0.0249171	4.81324e-05	****	0.130443	0.0489202	0.0402205	0.226413	0.0520392	0.0191919	0.0103853	*	0.161808	0.0416027	0.0858472	0.248208	0.0969766	0.0277003	0.000542334	***	0.130918	0.0393696	0.0556491	0.214027	0.0535199	0.0172264	0.00121744	**
Early Adulthood Nonverbal Abilities	Bricks (18 yr)	Child	0.19738	0.0275825	0.143391	0.248673	0.102781	0.0390591	5.37461e-11	****	0.205555	0.035061	0.134129	0.271703	0.0718564	0.0449097	5.33535e-08	****	0.185619	0.0504236	0.0926368	0.291314	0.0531567	0.0345528	0.000590236	***	0.228074	0.0435101	0.136196	0.310214	0.140434	0.0529135	1.47273e-06	****	0.183271	0.0388076	0.106362	0.254639	0.0937379	0.0322498	8.29128e-06	****
Early Adulthood Nonverbal Abilities	Navigation (18 yr)	Child	0.105714	0.0296997	0.0470317	0.163274	0.19423	0.0120319	0.000407634	***	0.125767	0.037827	0.052988	0.197356	0.0354741	0.0178187	0.00253455	**	0.0830168	0.0393723	0.00300797	0.161578	0.0364915	0.011697	0.0620524		0.132544	0.0451812	0.042472	0.223347	0.245327	0.01666	0.0123967	*	0.0791942	0.038502	0.00154351	0.151341	0.171056	0.00723641	0.0372471	*
Early Adulthood Nonverbal Abilities	Ravens (25 yr)	Child	0.233307	0.0207778	0.19104	0.273444	0.0811778	0.0528557	3.38019e-24	****	0.225866	0.0258682	0.175082	0.276783	0.0671309	0.0505721	1.04626e-15	****	0.249446	0.0384379	0.171381	0.325886	0.0808706	0.0598771	2.31868e-09	****	0.208075	0.0334956	0.144104	0.276766	0.0797682	0.0411114	2.79078e-08	****	0.252046	0.0270177	0.201066	0.306021	0.0966944	0.0616086	3.95874e-17	****
Early Adulthood Nonverbal Abilities	Visual Puzzles (25 yr)	Child	0.242905	0.0223079	0.199466	0.285926	0.0781509	0.056356	3.83004e-26	****	0.241551	0.0257456	0.192148	0.294283	0.0732992	0.0566553	6.87147e-18	****	0.252879	0.0363293	0.183156	0.326546	0.0798251	0.059653	1.92183e-09	****	0.210764	0.0335909	0.143923	0.280124	0.0710266	0.0433858	1.03609e-08	****	0.26652	0.027451	0.212862	0.324661	0.0905544	0.0658429	1.9288e-18	****
Educational Outcomes
English	7 yr	Teacher	0.25404	0.0144172	0.227351	0.283767	0.104516	0.0697582	2.63721e-72	****	0.251708	0.0190687	0.213097	0.288189	0.0946968	0.0757266	1.08672e-40	****	0.256205	0.0205972	0.217071	0.299271	0.0931545	0.0654995	1.12628e-32	****	0.232548	0.0235156	0.185206	0.278692	0.0994167	0.0572908	1.22673e-23	****	0.262869	0.0174735	0.228038	0.297425	0.113941	0.0755012	1.99332e-48	****
English	9 yr	Teacher	0.274638	0.0199705	0.233145	0.311978	0.119368	0.0807561	1.57983e-43	****	0.280421	0.0258732	0.230736	0.330047	0.125989	0.090621	8.05351e-27	****	0.265677	0.0293383	0.210507	0.32445	0.0961656	0.0711893	4.00685e-18	****	0.262493	0.032873	0.195745	0.325985	0.123017	0.0731529	2.71774e-16	****	0.274936	0.0239349	0.226426	0.321402	0.126426	0.080475	3.50212e-27	****
English	10 yr	Teacher	0.295773	0.018619	0.257984	0.332171	0.132292	0.0908891	1.68271e-51	****	0.320015	0.0233137	0.277147	0.368319	0.15385	0.119024	1.22644e-36	****	0.26784	0.0300031	0.208944	0.326228	0.0930698	0.0676377	4.11214e-18	****	0.289813	0.0301546	0.228808	0.348069	0.132387	0.0847174	3.79834e-19	****	0.294123	0.0250465	0.241943	0.341438	0.142567	0.0908653	1.49395e-32	****
English	12 yr	Teacher	0.276956	0.0165177	0.24538	0.308603	0.185837	0.0744475	8.29766e-62	****	0.255804	0.0215321	0.215101	0.298408	0.183885	0.0704986	4.22198e-32	****	0.301267	0.0260415	0.248155	0.35035	0.179027	0.0794452	2.05075e-30	****	0.252318	0.0269268	0.198463	0.301868	0.207952	0.0664529	2.96706e-22	****	0.290863	0.0210558	0.250865	0.330767	0.177819	0.0779347	6.6041e-40	****
English	16 yr	Child	0.333724	0.0199326	0.295739	0.375239	0.142973	0.116976	3.32726e-56	****	0.351133	0.0256314	0.30128	0.40278	0.161645	0.142841	2.19889e-40	****	0.318063	0.0352979	0.249132	0.384932	0.114053	0.0957555	1.70973e-19	****	0.35262	0.0340727	0.285952	0.42168	0.155194	0.130675	2.53858e-25	****	0.322984	0.0270401	0.271063	0.375151	0.140928	0.107326	1.39995e-31	****
English	18 yr	Child	0.286596	0.0330429	0.218841	0.349253	0.0922265	0.0733668	4.62014e-18	****	0.294669	0.0390796	0.213045	0.367911	0.104353	0.0794899	1.28189e-14	****	0.283931	0.0718575	0.138171	0.423034	0.077487	0.0643161	3.71739e-05	****	0.371842	0.0565616	0.266286	0.48289	0.179018	0.119008	1.06362e-11	****	0.236945	0.0424149	0.152434	0.320938	0.0672425	0.0494546	2.08687e-08	****
Maths	7 yr	Teacher	0.248237	0.0144845	0.219696	0.276038	0.0925858	0.0665534	2.69323e-68	****	0.232739	0.0186532	0.19418	0.267465	0.0861572	0.067744	1.6476e-36	****	0.266453	0.0204594	0.225973	0.304802	0.101059	0.0665086	3.59899e-33	****	0.213806	0.0221325	0.172807	0.256955	0.0758542	0.0507887	9.97253e-21	****	0.266009	0.0179814	0.23051	0.300516	0.10711	0.0748998	8.76356e-48	****
Maths	9 yr	Teacher	0.258727	0.0192695	0.220796	0.294669	0.100547	0.0709992	9.73324e-38	****	0.262114	0.0262374	0.210119	0.313388	0.113068	0.0794124	1.93452e-23	****	0.253841	0.0297424	0.199292	0.313017	0.0907302	0.061821	7.02181e-16	****	0.277343	0.0332761	0.2137	0.34078	0.110865	0.079205	4.58498e-17	****	0.238526	0.0246778	0.189365	0.284645	0.102763	0.0608189	1.32568e-20	****
Maths	10 yr	Teacher	0.280742	0.0188359	0.244047	0.31638	0.111557	0.0813129	2.48363e-45	****	0.293994	0.0253868	0.24209	0.342339	0.127499	0.0971379	1.01272e-29	****	0.266237	0.0291491	0.209186	0.320898	0.0938804	0.06672	6.95264e-18	****	0.256425	0.0309262	0.191327	0.318359	0.105095	0.0688221	1.10089e-15	****	0.292026	0.0245633	0.243994	0.340271	0.127279	0.0863928	1.99986e-30	****
Maths	12 yr	Teacher	0.260623	0.0166553	0.228573	0.293426	0.18926	0.067231	8.25726e-56	****	0.255023	0.0210478	0.214211	0.294319	0.212373	0.068305	6.41591e-32	****	0.264781	0.0252719	0.216398	0.313813	0.170214	0.0643777	1.09003e-24	****	0.229863	0.0270409	0.179436	0.285291	0.202921	0.054084	2.30516e-18	****	0.277862	0.0213509	0.237335	0.321493	0.187381	0.0741465	3.31605e-38	****
Maths	16 yr	Child	0.377027	0.0199259	0.339142	0.416601	0.161997	0.147091	5.73698e-70	****	0.396243	0.0256859	0.344795	0.446795	0.171108	0.156699	1.48793e-43	****	0.358583	0.0306187	0.302019	0.420234	0.15645	0.140349	3.80646e-28	****	0.371178	0.0300923	0.312694	0.429231	0.165764	0.148732	1.69143e-28	****	0.381451	0.0267795	0.33075	0.43314	0.171232	0.143515	8.17154e-42	****
Maths	18 yr	Child	0.197297	0.0308782	0.136308	0.259825	0.0534989	0.03324	1.21215e-09	****	0.255297	0.0416661	0.174634	0.341221	0.083161	0.0628449	2.58754e-08	****	0.153691	0.0452476	0.0678551	0.24822	0.0643908	0.0179572	0.000814831	***	0.18957	0.0505477	0.0916341	0.28976	0.0722121	0.0330995	0.000236865	***	0.218707	0.0405529	0.138265	0.295373	0.0668032	0.0372384	3.08367e-07	****
Science	9 yr	Teacher	0.245287	0.0196315	0.205605	0.282313	0.087595	0.0644674	3.84176e-34	****	0.236454	0.0260513	0.188889	0.288343	0.0939494	0.0664305	1.17271e-19	****	0.256156	0.0309384	0.197368	0.314033	0.0853585	0.0624249	6.30147e-16	****	0.254346	0.0334321	0.186623	0.318157	0.09132	0.0674158	1.18996e-14	****	0.232318	0.0241211	0.185252	0.280421	0.0923324	0.057966	1.44861e-19	****
Science	10 yr	Teacher	0.266456	0.0195269	0.226399	0.305752	0.0950608	0.0730723	1.89686e-40	****	0.285339	0.0255465	0.237981	0.335179	0.121408	0.0918892	4.07044e-28	****	0.245957	0.0305775	0.187731	0.306623	0.0801432	0.055958	3.58814e-15	****	0.270022	0.031927	0.20966	0.335788	0.117021	0.0722324	1.90796e-16	****	0.261235	0.0243363	0.215303	0.308855	0.0993368	0.0711637	5.84585e-25	****
Science	12 yr	Teacher	0.248783	0.0162935	0.219491	0.284072	0.195756	0.0608174	5.28781e-51	****	0.26184	0.0218136	0.215986	0.301247	0.217889	0.0724427	1.95823e-33	****	0.230952	0.0250869	0.18181	0.281705	0.180937	0.0479398	2.29838e-19	****	0.223191	0.0260755	0.170208	0.272873	0.23304	0.0517322	3.31144e-18	****	0.262777	0.0214002	0.221405	0.303794	0.180673	0.0651925	1.42682e-33	****
Science	16 yr	Child	0.378716	0.0212035	0.337902	0.421642	0.151837	0.141276	1.16293e-63	****	0.409588	0.0279718	0.356416	0.464599	0.165782	0.161916	6.25583e-43	****	0.346019	0.0334215	0.281251	0.410412	0.144828	0.120132	3.20906e-23	****	0.396819	0.0316856	0.335869	0.459115	0.179798	0.165855	3.41562e-30	****	0.371986	0.0303619	0.308648	0.429674	0.145605	0.127583	4.44101e-35	****
Science	18 yr	Child	0.21721	0.0269603	0.165549	0.273337	0.0534397	0.0414334	2.51619e-14	****	0.244024	0.0365506	0.175362	0.313923	0.0705567	0.0558243	3.59038e-10	****	0.194678	0.0409446	0.11564	0.272529	0.0473549	0.0308525	4.23914e-06	****	0.241395	0.046694	0.1513	0.334058	0.0709791	0.0510462	4.62947e-07	****	0.211751	0.0333166	0.148781	0.27561	0.0561028	0.0384839	4.41533e-09	****
Core-Subject	7 yr	Teacher	0.267953	0.013914	0.241213	0.294608	0.104488	0.0780846	1.04885e-79	****	0.258757	0.0184342	0.222827	0.294632	0.101265	0.0813669	2.08729e-43	****	0.278421	0.0210694	0.237399	0.319416	0.109738	0.0752921	2.50281e-37	****	0.237541	0.0226734	0.19071	0.281367	0.0905423	0.0615262	7.54294e-25	****	0.282495	0.0176558	0.250212	0.318115	0.118705	0.0864697	7.60543e-55	****
Core-Subject	9 yr	Teacher	0.282929	0.0192854	0.244706	0.319747	0.114308	0.0846945	9.70946e-45	****	0.284918	0.0262484	0.235313	0.337334	0.129194	0.0928271	2.97828e-27	****	0.27932	0.0300898	0.220337	0.33738	0.106004	0.075012	6.71049e-19	****	0.288962	0.0323188	0.230602	0.351991	0.119577	0.0863213	2.1019e-18	****	0.270175	0.0232118	0.224283	0.314446	0.119233	0.0774638	7.52993e-26	****
Core-Subject	10 yr	Teacher	0.305431	0.0194542	0.269557	0.343379	0.123791	0.0957746	8.23871e-53	****	0.323745	0.0253214	0.274939	0.370507	0.152476	0.117753	8.70427e-36	****	0.285894	0.0295854	0.228017	0.343306	0.104312	0.07566	6.93941e-20	****	0.296425	0.031122	0.237055	0.360473	0.128322	0.0880624	1.83825e-19	****	0.306685	0.0239015	0.257397	0.353135	0.135243	0.0971286	1.07624e-33	****
Core-Subject	12 yr	Teacher	0.27872	0.0167834	0.244806	0.311628	0.213486	0.0761006	1.4045e-62	****	0.273861	0.0218556	0.231599	0.316867	0.23025	0.0790988	4.21229e-36	****	0.282589	0.0262042	0.23277	0.33591	0.200762	0.0714932	1.82478e-27	****	0.250235	0.0268972	0.196775	0.299977	0.241658	0.0654308	5.78457e-22	****	0.294871	0.0218318	0.2516	0.338807	0.202951	0.0812419	4.81794e-41	****
Core-Subject	14 yr	Parent	0.320025	0.0209942	0.279222	0.35994	0.142884	0.111875	1.27173e-46	****	0.301821	0.0263785	0.250882	0.354289	0.137547	0.107141	5.59875e-25	****	0.347902	0.0333753	0.280545	0.413445	0.162281	0.119816	2.24031e-23	****	0.293843	0.0320508	0.228422	0.35213	0.123123	0.10342	9.65385e-18	****	0.339947	0.0285999	0.284092	0.397597	0.161244	0.116355	5.94797e-30	****
Core-Subject	16 yr	Child	0.393176	0.0198862	0.354016	0.43076	0.171183	0.160812	7.32352e-77	****	0.416641	0.0267455	0.368239	0.471304	0.194874	0.183935	8.87291e-52	****	0.369535	0.0326571	0.3036	0.431455	0.155914	0.137039	9.57009e-28	****	0.404779	0.0304311	0.346257	0.463468	0.185248	0.178307	5.25721e-34	****	0.387915	0.0271949	0.334221	0.438898	0.169409	0.148932	2.94944e-43	****
Core-Subject	18 yr	Child	0.255466	0.0184586	0.220753	0.292083	0.0698509	0.0598493	2.27389e-42	****	0.26793	0.022758	0.222714	0.313684	0.0771443	0.0725975	8.77349e-30	****	0.245724	0.0314484	0.180206	0.301672	0.066015	0.0490663	8.85318e-16	****	0.27301	0.0294255	0.215292	0.332687	0.081617	0.0699859	3.5345e-19	****	0.249503	0.0224398	0.206015	0.293277	0.0682488	0.0552443	4.34639e-25	****
Core-Subject	21 yr	Child	0.276185	0.016688	0.242437	0.307139	0.0856497	0.073434	5.10993e-62	****	0.268343	0.0204398	0.226778	0.306388	0.0852661	0.0729785	3.19382e-39	****	0.293278	0.0275448	0.240307	0.346795	0.0912461	0.0754777	2.82762e-24	****	0.249321	0.0260156	0.201232	0.302676	0.0758228	0.0612316	3.07347e-20	****	0.293369	0.02087	0.25335	0.333703	0.0939358	0.0808957	8.75841e-43	****
Educational Attainment	Years of Schooling (26 yr)	Child	0.261377	0.0164227	0.228636	0.294489	0.0780379	0.0668878	1.01024e-58	****	0.257512	0.0194807	0.218704	0.294634	0.0817564	0.0693939	1.07247e-38	****	0.272292	0.027384	0.218877	0.328336	0.0807872	0.0646716	6.1748e-22	****	0.235669	0.0258414	0.187424	0.287555	0.0712017	0.0553203	3.49807e-19	****	0.277019	0.0200769	0.240684	0.315822	0.0854256	0.073562	1.52818e-40	****
SDQ
Conduct	2 yr	Parent	-0.0642926	0.0163051	-0.0972651	-0.0316339	0.00975708	0.00443343	8.69562e-05	****	-0.0698993	0.0223843	-0.11391	-0.0250631	0.0128329	0.00518971	0.00260273	**	-0.0582014	0.0232426	-0.10395	-0.0142608	0.0117277	0.00366877	0.0218597	*	-0.0771825	0.024728	-0.122818	-0.0256441	0.0156016	0.00674855	0.00617365	**	-0.0581853	0.0213856	-0.0998915	-0.0159631	0.0140969	0.00348345	0.00725051	**
Conduct	3 yr	Parent	-0.0801833	0.0159304	-0.110804	-0.0495533	0.0132747	0.00670388	8.99482e-07	****	-0.0698484	0.0221186	-0.11538	-0.0309617	0.0189342	0.00534195	0.0020474	**	-0.0929756	0.0244285	-0.144632	-0.0483952	0.0126938	0.00855334	0.000274539	***	-0.0808087	0.0242746	-0.129203	-0.0352697	0.0230825	0.0071112	0.00403186	**	-0.079271	0.0216587	-0.121058	-0.0342517	0.0134107	0.0063302	0.00023152	***
Conduct	4 yr	Parent	-0.111422	0.013321	-0.137223	-0.0839119	0.031759	0.012748	6.97567e-16	****	-0.102942	0.0185818	-0.13864	-0.0678822	0.0184398	0.0118986	3.02191e-08	****	-0.121606	0.0200666	-0.16358	-0.083515	0.020769	0.0141819	2.75532e-08	****	-0.114589	0.0199566	-0.151415	-0.07271	0.0394376	0.0140168	5.53867e-06	****	-0.107947	0.0177669	-0.141996	-0.0746248	0.031271	0.0116024	1.63698e-09	****
Conduct	7 yr	Parent	-0.117642	0.0133682	-0.144148	-0.0925114	0.0340631	0.0139783	1.4124e-17	****	-0.127672	0.0174593	-0.164023	-0.0933581	0.0269644	0.0188185	2.39996e-12	****	-0.105912	0.020194	-0.142366	-0.064464	0.0231503	0.0101085	1.49597e-06	****	-0.106604	0.0199881	-0.146444	-0.0695443	0.0380012	0.0121744	6.43019e-06	****	-0.124718	0.0173337	-0.158796	-0.0907288	0.0332412	0.015049	3.91313e-12	****
Conduct	9 yr	Parent	-0.124636	0.017909	-0.160131	-0.0917864	0.0403615	0.015767	2.228e-10	****	-0.130956	0.0225291	-0.177018	-0.0886613	0.0372417	0.0210438	1.17622e-07	****	-0.121291	0.0316358	-0.180904	-0.0576362	0.0193078	0.012668	0.000292739	***	-0.101099	0.030635	-0.157938	-0.0385307	0.0436385	0.00955314	0.00475307	**	-0.141547	0.0240242	-0.191083	-0.0966846	0.0473433	0.0211774	1.45189e-08	****
Conduct	12 yr	Parent	-0.119004	0.0142077	-0.147731	-0.0911669	0.0260972	0.0142103	2.97349e-15	****	-0.112286	0.0180878	-0.147611	-0.0781073	0.0197136	0.0143912	1.28386e-08	****	-0.12683	0.0235474	-0.176089	-0.083556	0.0194755	0.0143372	2.71483e-07	****	-0.087112	0.0215468	-0.126849	-0.0470329	0.026868	0.00884723	0.000569382	***	-0.143546	0.0192583	-0.180643	-0.106668	0.0289446	0.0188552	1.4825e-12	****
Conduct	16 yr	Parent	-0.123929	0.0153183	-0.154261	-0.0947397	0.0210877	0.015652	1.84026e-14	****	-0.140355	0.0195513	-0.18046	-0.103065	0.0277827	0.0210237	6.31727e-11	****	-0.100381	0.0240699	-0.148066	-0.0539312	0.0171581	0.00963849	0.000167884	***	-0.0737059	0.0226453	-0.118874	-0.0338279	0.0167334	0.00627802	0.00659671	**	-0.159126	0.0197438	-0.197871	-0.122129	0.028768	0.023931	1.76969e-13	****
Conduct	21 yr	Parent	-0.0906505	0.0161356	-0.120778	-0.0601884	0.0128303	0.00913888	7.41408e-08	****	-0.0904593	0.0207601	-0.131594	-0.0506667	0.0133853	0.00818987	9.80214e-05	****	-0.0910503	0.0246046	-0.139607	-0.0451631	0.0212288	0.0111125	0.000432501	***	-0.077612	0.025965	-0.129031	-0.0291888	0.0177992	0.00687758	0.00828335	**	-0.101081	0.0208141	-0.141848	-0.0604116	0.0137893	0.0111087	3.75993e-06	****
Conduct	7 yr	Teacher	-0.0702357	0.0151505	-0.100063	-0.0404986	0.0419906	0.00509942	3.09162e-06	****	-0.0587628	0.0167488	-0.0914256	-0.0261842	0.0134006	0.00554271	0.000735634	***	-0.0835243	0.0254243	-0.133342	-0.0336485	0.020373	0.00537412	0.00182092	**	-0.0384926	0.0253968	-0.0873447	0.0112065	0.0373646	0.00158362	0.152837		-0.0903976	0.0189041	-0.127718	-0.0537338	0.0488026	0.00824205	3.76522e-06	****
Conduct	9 yr	Teacher	-0.0676443	0.0175928	-0.101264	-0.0327912	0.0466414	0.00571992	0.000522703	***	-0.0623288	0.0190838	-0.101673	-0.025548	0.0147152	0.00824778	0.00303139	**	-0.0737746	0.0334434	-0.134727	-0.00785112	0.0261123	0.00472388	0.0528603		-0.0530775	0.026916	-0.109065	-0.0016694	0.0723757	0.00352513	0.122314		-0.0762419	0.0246221	-0.123843	-0.0270605	0.040572	0.00714181	0.00279033	**
Conduct	12 yr	Teacher	-0.0950524	0.0164871	-0.127745	-0.0642576	0.0513396	0.00958795	2.26053e-09	****	-0.0518402	0.0181823	-0.0898378	-0.0177535	0.0144477	0.00517376	0.00207579	**	-0.146044	0.0270655	-0.196781	-0.0904257	0.0241883	0.0153626	1.48849e-06	****	-0.0673982	0.0234878	-0.113006	-0.0222194	0.0527763	0.00535877	0.0115038	*	-0.113794	0.0218427	-0.156594	-0.0727366	0.0539263	0.0128105	7.26712e-08	****
Conduct	12 yr	Child	-0.117125	0.0143758	-0.145139	-0.0901204	0.035492	0.0137426	6.11622e-15	****	-0.115751	0.0192714	-0.155843	-0.0801206	0.0219752	0.0163382	1.49923e-09	****	-0.118029	0.0219905	-0.162306	-0.075042	0.0163807	0.0118843	2.91412e-06	****	-0.0947927	0.0240813	-0.140294	-0.0468714	0.0298842	0.00925042	0.0004784	***	-0.1339	0.018451	-0.169085	-0.0966671	0.04164	0.0174982	5.64032e-12	****
Conduct	16 yr	Child	-0.118643	0.0151725	-0.148497	-0.0887539	0.0241462	0.0144978	1.245e-13	****	-0.128036	0.0198966	-0.1643	-0.0873149	0.025258	0.0180976	1.37909e-09	****	-0.105448	0.0245174	-0.153666	-0.0609388	0.0212157	0.0105165	0.000103991	***	-0.0876028	0.0228557	-0.131808	-0.0458507	0.0247064	0.00867682	0.00128038	**	-0.141114	0.0207777	-0.182094	-0.101641	0.0263242	0.0193873	2.193e-11	****
Conduct	21 yr	Child	-0.0994652	0.0169312	-0.133107	-0.0669008	0.0170932	0.0094148	9.1291e-09	****	-0.096688	0.0196629	-0.134154	-0.0579616	0.0182071	0.00945665	7.89118e-06	****	-0.100435	0.0295699	-0.158373	-0.0448117	0.0148232	0.00870582	0.00133239	**	-0.0842989	0.0286732	-0.138459	-0.0275923	0.0232827	0.00668039	0.00659671	**	-0.109163	0.0207346	-0.1491	-0.0661226	0.0182873	0.0113288	8.58941e-07	****
Conduct	26 yr	Child	-0.0702751	0.018989	-0.107323	-0.0337518	0.0135216	0.0050346	0.000144224	***	-0.111736	0.023249	-0.155243	-0.0630697	0.0244	0.0128347	1.14619e-06	****	0.0171534	0.0301884	-0.039037	0.0781252	0.0132502	0.000292156	0.649428		-0.0308875	0.0315148	-0.0905679	0.0295772	0.0277229	0.000969891	0.348929		-0.0909568	0.0226065	-0.132738	-0.0495092	0.012296	0.00833747	0.00015778	***
Emotion	2 yr	Parent	-0.0122396	0.0161528	-0.0444229	0.0197061	0.0062756	0.000152949	0.476032		0.00941653	0.0218084	-0.0331194	0.0503643	0.0115643	9.13651e-05	0.687387		-0.0354226	0.0237855	-0.0800794	0.0121483	0.00954401	0.00126455	0.191953		-0.0246126	0.0242679	-0.07273	0.0191917	0.0161204	0.000684668	0.384216		-0.00862157	0.0207557	-0.0498968	0.0307708	0.00704021	7.10387e-05	0.701969
Emotion	3 yr	Parent	-0.037213	0.0164495	-0.0715325	-0.00720448	0.00736962	0.0013985	0.0285857	*	-0.0270128	0.0217612	-0.0683819	0.0162904	0.0132057	0.000703298	0.276295		-0.0477259	0.02368	-0.0946766	-0.00241771	0.0115707	0.00241919	0.0621347		-0.0518253	0.0256704	-0.101581	-0.0030468	0.0139132	0.00278356	0.0786905		-0.0299924	0.0205073	-0.0700057	0.0102971	0.00654393	0.000888041	0.185782
Emotion	4 yr	Parent	-0.0403868	0.0143504	-0.0679794	-0.01284	0.00550559	0.00162202	0.004987	**	-0.0396442	0.0192661	-0.0768118	-0.00185757	0.00683977	0.00160475	0.0486094	*	-0.0402809	0.0202746	-0.0798513	-0.000191043	0.00769983	0.00156242	0.0790933		-0.041212	0.0216222	-0.0846968	-0.00177871	0.00755832	0.00176233	0.100721		-0.0419227	0.017882	-0.0757163	-0.00730786	0.00717016	0.00169386	0.0258256	*
Emotion	7 yr	Parent	-0.0703699	0.0140547	-0.0993507	-0.0440618	0.0127962	0.00505619	2.65473e-07	****	-0.0732175	0.0182778	-0.109776	-0.0380338	0.0107528	0.00543822	0.000167694	***	-0.06653	0.0203346	-0.108374	-0.025922	0.0062089	0.0045886	0.00134657	**	-0.0333165	0.0197818	-0.0718455	0.0062485	0.0173301	0.00116035	0.164854		-0.0932581	0.0178544	-0.129903	-0.058601	0.0168841	0.00868328	1.73507e-07	****
Emotion	9 yr	Parent	-0.0852145	0.0193495	-0.121817	-0.0471806	0.0202976	0.00773802	1.12781e-05	****	-0.101229	0.0270421	-0.150671	-0.0504529	0.0173457	0.0107738	0.000193349	***	-0.0695419	0.0282742	-0.126543	-0.0169462	0.0188626	0.00528811	0.0218597	*	-0.0984393	0.0297051	-0.15796	-0.0413141	0.0379053	0.00967172	0.00475307	**	-0.0761835	0.025211	-0.121766	-0.0251145	0.0208888	0.00636573	0.00231066	**
Emotion	12 yr	Parent	-0.0250624	0.0147348	-0.0532004	0.00370616	0.0116689	0.000633423	0.105373		-0.0547995	0.0199094	-0.0959479	-0.0182027	0.0109561	0.00293981	0.0118161	*	0.00853011	0.0219923	-0.0343785	0.052167	0.00993614	7.64151e-05	0.734491		0.0147578	0.0245502	-0.0344523	0.0628048	0.0250336	0.000222159	0.602663		-0.0488204	0.0192966	-0.0862684	-0.00949264	0.0121486	0.00235911	0.0143646	*
Emotion	21 yr	Parent	-0.0716232	0.0166647	-0.103872	-0.0385314	0.0794676	0.00503313	3.66513e-05	****	-0.0948858	0.0240834	-0.141138	-0.0479227	0.0186092	0.00785697	0.000130124	***	-0.0342856	0.0221198	-0.0768014	0.0120258	0.0158783	0.00181392	0.183723		-0.0271563	0.0280836	-0.0837246	0.0284154	0.0864704	0.000713861	0.384216		-0.0990059	0.0206843	-0.138317	-0.0574794	0.0852291	0.00962352	7.90052e-06	****
Emotion	7 yr	Teacher	-0.0501788	0.0150724	-0.0782744	-0.0204158	0.00775642	0.00257735	0.0012798	**	-0.0661111	0.019444	-0.102538	-0.0267377	0.0126023	0.00434006	0.00286934	**	-0.0318599	0.0215986	-0.0718895	0.0127573	0.00449543	0.00107482	0.191953		-0.014791	0.0245945	-0.0598417	0.0332924	0.0103485	0.00021086	0.611959		-0.0707025	0.0193288	-0.108966	-0.0349149	0.010922	0.00529072	0.0002971	***
Emotion	9 yr	Teacher	-0.0348254	0.0196766	-0.0743578	0.00371305	0.0116132	0.00131316	0.105532		-0.0357015	0.0268622	-0.0891165	0.01701	0.0199596	0.00136693	0.237802		-0.034357	0.0285198	-0.0880986	0.0241806	0.00928564	0.00128087	0.33359		-0.01701	0.0323375	-0.0796685	0.0450528	0.0146584	0.000303311	0.662679		-0.04425	0.0257726	-0.0929509	0.00598124	0.0157338	0.00213181	0.11341
Emotion	12 yr	Teacher	-0.0259806	0.0157096	-0.0573063	0.00379462	0.00734692	0.000700324	0.120922		-0.0486603	0.0206514	-0.087789	-0.0069521	0.0108912	0.00262145	0.0309241	*	0.00307246	0.0242241	-0.0490476	0.0485363	0.0129603	9.04172e-06	0.909395		0.000921592	0.0244788	-0.0462961	0.048595	0.0164659	8.70469e-07	0.971576		-0.0434478	0.0205832	-0.0846913	-0.00556143	0.00745905	0.00195412	0.0456099	*
Emotion	12 yr	Child	-0.0501938	0.015134	-0.0811342	-0.0206438	0.0172909	0.00240521	0.00136639	**	-0.0702602	0.0203944	-0.109111	-0.0283225	0.0080716	0.00456868	0.00163506	**	-0.0273444	0.0213843	-0.072134	0.0135855	0.00609747	0.000758818	0.268276		-0.011338	0.0236297	-0.0569835	0.0338575	0.0236237	0.000123171	0.686475		-0.0739239	0.0200323	-0.114795	-0.0354339	0.0189213	0.00514991	0.00023152	***
Emotion	16 yr	Child	-0.000240939	0.0153715	-0.0308223	0.030221	0.114128	5.66308e-08	0.987316		-0.0162445	0.0218082	-0.0594301	0.0259764	0.00280633	0.000249666	0.47817		0.0201979	0.0208654	-0.0225493	0.0600923	0.0075611	0.000569001	0.402443		0.0442977	0.0263894	-0.0058053	0.0949354	0.128536	0.00179251	0.131878		-0.0259979	0.0193969	-0.0646264	0.0108982	0.112835	0.000680457	0.207818
Emotion	21 yr	Child	-0.053872	0.0164779	-0.0862776	-0.0216478	0.0651426	0.00281291	0.00139237	**	-0.0731315	0.021458	-0.117047	-0.0325314	0.0107729	0.00513126	0.00112224	**	-0.0200958	0.0242929	-0.0665258	0.0258476	0.00624831	0.000468962	0.503845		-0.0417533	0.0259613	-0.0894089	0.0144255	0.0649753	0.00173765	0.160675		-0.0589899	0.0198068	-0.0979226	-0.0200545	0.0689355	0.00329049	0.00713741	**
Emotion	26 yr	Child	-0.0443773	0.0182654	-0.0774242	-0.00615196	0.0663571	0.00186595	0.0196647	*	-0.0534265	0.0232811	-0.0973107	-0.00286686	0.0181804	0.002642	0.0309241	*	-0.0241747	0.0280203	-0.0781894	0.0329613	0.0169197	0.000694308	0.48007		-0.00381006	0.0315024	-0.0587026	0.0605149	0.073061	1.28757e-05	0.908343		-0.0645177	0.0232254	-0.110793	-0.019395	0.0688856	0.00406352	0.00713741	**
Hyperactivity	2 yr	Parent	-0.0646218	0.015793	-0.0954381	-0.03212	0.0146768	0.00435316	9.48644e-05	****	-0.0570795	0.0212295	-0.0980876	-0.0166249	0.00899072	0.00354812	0.0137731	*	-0.0745589	0.0238095	-0.120608	-0.0286296	0.0115138	0.00559608	0.00393447	**	-0.0495164	0.0261529	-0.101313	0.00338123	0.024388	0.00276314	0.0833299		-0.0719497	0.0199564	-0.110092	-0.0343016	0.0148889	0.0051121	0.00105571	**
Hyperactivity	3 yr	Parent	-0.0871764	0.0161658	-0.117201	-0.0545846	0.0224653	0.00774796	1.1291e-07	****	-0.0852452	0.0226538	-0.128218	-0.0433843	0.0224903	0.00779539	0.000171928	***	-0.090384	0.0241351	-0.138908	-0.044641	0.0137725	0.00801233	0.000432501	***	-0.0733147	0.0255378	-0.123515	-0.024173	0.0300305	0.0057866	0.00828335	**	-0.0950408	0.0213063	-0.134379	-0.0525011	0.0236357	0.00884998	1.14388e-05	****
Hyperactivity	4 yr	Parent	-0.114659	0.0130959	-0.139547	-0.0869604	0.043944	0.0131657	1.57419e-16	****	-0.103938	0.0178847	-0.138246	-0.0686135	0.0169258	0.0120946	2.46821e-08	****	-0.126445	0.0202018	-0.165239	-0.0863803	0.0212501	0.0150148	1.15259e-08	****	-0.0764849	0.0209447	-0.11893	-0.0361634	0.0444386	0.00662802	0.00097653	***	-0.13325	0.0170268	-0.167261	-0.100317	0.0522384	0.0165168	4.49524e-13	****
Hyperactivity	7 yr	Parent	-0.131368	0.0128193	-0.156004	-0.105229	0.0542112	0.0174318	4.03831e-22	****	-0.124674	0.017363	-0.159747	-0.0919366	0.0281367	0.0178316	6.79843e-12	****	-0.138238	0.0202262	-0.17578	-0.0997816	0.0307053	0.0178629	3.45056e-10	****	-0.0951322	0.0209375	-0.136052	-0.0566812	0.0523259	0.00948168	7.13173e-05	****	-0.154011	0.0167856	-0.188006	-0.120972	0.0599335	0.0232449	8.85428e-18	****
Hyperactivity	9 yr	Parent	-0.124718	0.0196832	-0.161593	-0.0865458	0.0702013	0.0160065	8.39642e-11	****	-0.128068	0.0229401	-0.17156	-0.0821174	0.0374318	0.0228855	3.81349e-08	****	-0.123394	0.0324753	-0.186022	-0.0619466	0.0285497	0.0127718	0.000274539	***	-0.11978	0.0310732	-0.178164	-0.0571938	0.0770808	0.0145827	0.000505091	***	-0.124	0.0242762	-0.171013	-0.077139	0.0728087	0.0157601	7.585e-07	****
Hyperactivity	12 yr	Parent	-0.126	0.0140337	-0.154524	-0.0998322	0.0800501	0.0157614	2.2096e-17	****	-0.122928	0.0178767	-0.159075	-0.0879009	0.0296094	0.0194345	3.87347e-11	****	-0.130529	0.022385	-0.172975	-0.0872266	0.0227875	0.0147475	1.86299e-07	****	-0.0830986	0.0218536	-0.12558	-0.0414505	0.0872943	0.00732719	0.00097653	***	-0.154415	0.0178923	-0.188409	-0.120545	0.0817414	0.0225086	3.42056e-15	****
Hyperactivity	16 yr	Parent	-0.118838	0.015128	-0.146321	-0.0891362	0.0582447	0.0149722	2.11602e-14	****	-0.128501	0.0190453	-0.166262	-0.0904318	0.028787	0.0219501	2.83815e-11	****	-0.106701	0.0252814	-0.156328	-0.0601053	0.0277356	0.0100492	0.000138199	***	-0.0882334	0.023504	-0.133407	-0.0427277	0.0550677	0.0095362	0.000828511	***	-0.142192	0.0193162	-0.180291	-0.104834	0.0644787	0.0197141	6.46128e-12	****
Hyperactivity	21 yr	Parent	-0.0814437	0.0158194	-0.112607	-0.0507736	0.025342	0.00731662	1.28283e-06	****	-0.0789401	0.0195938	-0.117943	-0.040539	0.0180179	0.00760083	0.000167694	***	-0.0884208	0.0271589	-0.139525	-0.035218	0.0166909	0.00756697	0.00403888	**	-0.0456084	0.0234874	-0.0916157	-0.00233296	0.0239253	0.00277408	0.100721		-0.108754	0.0214848	-0.151239	-0.064284	0.0314695	0.0118065	1.50949e-06	****
Hyperactivity	7 yr	Teacher	-0.122671	0.0139646	-0.148647	-0.0940062	0.104068	0.0154694	5.63672e-17	****	-0.122611	0.0168735	-0.153395	-0.089966	0.0366103	0.0233359	2.59307e-12	****	-0.122686	0.0236399	-0.169568	-0.077741	0.0337737	0.0126121	1.48849e-06	****	-0.0775804	0.0221343	-0.1213	-0.0333686	0.0939171	0.00664896	0.00183106	**	-0.151423	0.0179507	-0.184892	-0.114482	0.11581	0.0225034	3.9917e-15	****
Hyperactivity	9 yr	Teacher	-0.117537	0.0193306	-0.154144	-0.0814092	0.0934994	0.0154673	3.99657e-09	****	-0.110523	0.0223155	-0.157231	-0.0678646	0.0474458	0.019801	2.82207e-06	****	-0.125662	0.0317823	-0.187092	-0.0632398	0.0332857	0.0142287	0.000432501	***	-0.118137	0.0295494	-0.175808	-0.061871	0.123949	0.0152746	0.000844252	***	-0.113551	0.0243971	-0.162024	-0.0682792	0.0869427	0.0144064	1.14404e-05	****
Hyperactivity	12 yr	Teacher	-0.118851	0.0153059	-0.147417	-0.088139	0.113581	0.0140532	6.40531e-14	****	-0.0690275	0.0164487	-0.100636	-0.035512	0.0197608	0.00822517	9.80214e-05	****	-0.177177	0.0285166	-0.234648	-0.121993	0.0424525	0.0236191	2.18993e-09	****	-0.0915748	0.0235571	-0.140881	-0.0460492	0.123239	0.00903212	0.000844252	***	-0.139036	0.020249	-0.178861	-0.0987533	0.11241	0.0181904	2.7888e-11	****
Hyperactivity	12 yr	Child	-0.0778734	0.0145359	-0.10529	-0.0482445	0.0405819	0.00601532	2.18974e-07	****	-0.0878231	0.0183927	-0.125305	-0.0529925	0.0143938	0.00897305	7.89118e-06	****	-0.0667743	0.0226386	-0.10968	-0.0238502	0.00967768	0.00398432	0.00780835	**	-0.0443407	0.0224191	-0.0890137	-0.00179735	0.0303894	0.00202344	0.100721		-0.101694	0.0186608	-0.138734	-0.0660168	0.0496923	0.00995253	1.82269e-07	****
[truncated: 220 more rows]

## Sheet: B4.CFA_Load
Table B4. Standardised Factor Loadings for Cross-Age Latent Factors: Cross-Rater and/or Within-Rater Confirmatory Factor Analyses of Behavioural and Cognitive Outcomes
Latent Factor	Observed Variable	Standardised Loading	SE	P-Value
General Cognitive Ability (g)	yr2	0.451642	0.0195511	0
[truncated: 277 more rows]

## Sheet: B5.CFA_Fit
Table B5. Confirmatory Factor Analysis Model Fit Indices and Polygenic g Score Prediction of Cross-Age Latent Factors
[truncated: 41 more rows]

[truncated: 5 more sheets: B6.LGC, B7.LGC_bySex, B8.Nonlinear, B9.Decile, B10.HighvsLowPGS]
